# Supplementary material for: Causal relevance of clonal haematopoiesis with cardiac disease and adverse remodelling: a Mendelian randomisation study
Source: Open Heart. 2025 Oct 17;12(2):e003602. doi: 10.1136/openhrt-2025-003602 (PMC12542733; doi:10.1136/openhrt-2025-003602)
Supplement: online supplemental table 1 [file openhrt-12-2-s002.xlsx]

## Sheet: Contents
Contents
Supplemental Table 1	Instrumental variable strength statistics for exposures (F-statistics and R2 values)
Supplemental Table 2	Primary Analyses: Mendelian Randomization examining CH and CVD outcomes, using exposure instruments from Kar et al.
Supplemental Table 3	Replication Analyses: Mendelian Randomization examining CH and CVD outcomes, using exposure instruments from Kessler et al.
Supplemental Table 4	Validation Analyses: Mendelian Randomization examining SBP and CVD outcomes, using exposure instruments from Evangelou et al.
Supplemental Table 5	Primary Analyses: Mendelian Randomization examining CH and CMR phenotypes, using exposure instruments from Kar et al.
Supplemental Table 6	Replication Analyses: Mendelian Randomization examining CH and CMR phenotypes, using exposure instruments from Kessler et al.
Supplemental Table 7	Validation Analyses: Mendelian Randomization examining SBP and CMR phenotypes, using exposure instruments from Evangelou et al.
Supplemental Table 8	Summary of phenome-wide scan evaluating known associations of single nucleotide polymorphisms

## Sheet: Supplemental Table 1
Supplemental Table 1 - Instrumental variable strength statistics for exposures (F-statistics and R2 values)
Analysis		Exposure	Outcome		SNPs	F statistic	R-squared
Primary Analysis (Kar et al.)	Main	Overall-CH	CVD Outcomes	Atrial fibrillation	21	34.1439	0.00387965
				Heart failure	22	33.5882	0.0039978
			CMR Phenotypes	Cardiac Structure & Function†	22	33.5882	0.0039978
				LA Max & LATEF*	21	34.1439	0.00387965
				LV Mass	20	34.7929	0.00376555
				Ascending Aorta Distensibility*	22	33.5882	0.0039978
				Myocardial Native T1 Time*	18	34.8254	0.00339339
		DNMT3A-CH	CVD Outcomes	Atrial fibrillation	23	34.9074	0.00446332
				Heart failure	23	34.9074	0.00446332
			CMR Phenotypes	Cardiac Structure & Function†	23	34.9074	0.00446332
				LA Max & LATEF*	23	34.9074	0.00446332
				LV Mass	23	34.9074	0.00446332
				Ascending Aorta Distensibility*	23	34.9074	0.00446332
				Myocardial Native T1 Time*	21	35.9804	0.00420153
		TET2-CH	CVD Outcomes	Atrial fibrillation	17	27.7193	0.00267118
				Heart failure	16	27.9253	0.00253307
			CMR Phenotypes	Cardiac Structure & Function†	20	27.1613	0.0030781
				LA Max & LATEF*	17	27.7193	0.00267118
				LV Mass	18	27.5871	0.00281443
				Ascending Aorta Distensibility*	20	27.1613	0.0030781
				Myocardial Native T1 Time*	14	28.8846	0.0022931
		Large-clone-CH	CVD Outcomes	Atrial fibrillation	15	29.7146	0.00249847
				Heart failure	15	29.7146	0.00249847
			CMR Phenotypes	Cardiac Structure & Function†	15	29.7146	0.00249847
				LA Max & LATEF*	15	29.7146	0.00249847
				LV Mass	14	30.1081	0.00236309
				Ascending Aorta Distensibility*	15	29.7146	0.00249847
				Myocardial Native T1 Time*	14	30.1081	0.00236309
		Small-clone-CH	CVD Outcomes	Atrial fibrillation	15	30.2072	0.00251017
				Heart failure	14	31.3825	0.00243415
			CMR Phenotypes	Cardiac Structure & Function†	16	30.2137	0.00267765
				LA Max & LATEF*	14	30.7794	0.00238748
				LV Mass	14	30.8159	0.0023903
				Ascending Aorta Distensibility*	16	30.2137	0.00267765
				Myocardial Native T1 Time*	11	31.9113	0.00194569
	Sensitivity	Overall-CH	CVD Outcomes	Atrial fibrillation	5	71.3354	0.00193351
				Heart failure	5	71.3354	0.00193351
			CMR Phenotypes	Cardiac Structure & Function†	5	71.3354	0.00193351
				LA Max & LATEF*	5	71.3354	0.00193351
				LV Mass	5	71.3354	0.00193351
				Ascending Aorta Distensibility*	5	71.3354	0.00193351
				Myocardial Native T1 Time*	3	95.9734	0.00156135
		DNMT3A-CH	CVD Outcomes	Atrial fibrillation	7	60.7994	0.00237074
				Heart failure	7	60.7994	0.00237074
			CMR Phenotypes	Cardiac Structure & Function†	7	60.7994	0.00237074
				LA Max & LATEF*	7	60.7994	0.00237074
				LV Mass	7	60.7994	0.00237074
				Ascending Aorta Distensibility*	7	60.7994	0.00237074
				Myocardial Native T1 Time*	7	60.7994	0.00237074
		TET2-CH	CVD Outcomes	Atrial fibrillation	3	49.1976	0.000838106
				Heart failure	3	49.1976	0.000838106
			CMR Phenotypes	Cardiac Structure & Function†	3	49.1976	0.000838106
				LA Max & LATEF*	3	49.1976	0.000838106
				LV Mass	3	49.1976	0.000838106
				Ascending Aorta Distensibility*	3	49.1976	0.000838106
				Myocardial Native T1 Time*	3	49.1976	0.000838106
		Large-clone-CH	CVD Outcomes	Atrial fibrillation	1	116.909	0.000656489
				Heart failure	1	116.909	0.000656489
			CMR Phenotypes	Cardiac Structure & Function†	1	116.909	0.000656489
				LA Max & LATEF*	1	116.909	0.000656489
				LV Mass	1	116.909	0.000656489
				Ascending Aorta Distensibility*	1	116.909	0.000656489
				Myocardial Native T1 Time*	1	116.909	0.000656489
		Small-clone-CH	CVD Outcomes	Atrial fibrillation	3	62.2681	0.00103633
				Heart failure	4	54.2575	0.00120382
			CMR Phenotypes	Cardiac Structure & Function†	4	54.2575	0.00120382
				LA Max & LATEF*	3	62.2681	0.00103633
				LV Mass	3	62.2681	0.00103633
				Ascending Aorta Distensibility*	4	54.2575	0.00120382
				Myocardial Native T1 Time*	2	75.2626	0.000835232
Replication Analysis (Kessler et al.)	Main	Overall-CH	CVD Outcomes	Atrial fibrillation	63	48.4267	0.00821205
				Heart failure	63	48.4267	0.00821205
			CMR Phenotypes	Cardiac Structure & Function†	63	48.4267	0.00821205
				LA Max & LATEF*	63	48.4267	0.00821205
				LV Mass	63	48.4267	0.00821205
				Ascending Aorta Distensibility*	63	48.4267	0.00821205
				Myocardial Native T1 Time*	52	48.9325	0.00685814
		DNMT3A-CH	CVD Outcomes	Atrial fibrillation	56	49.4632	0.00765695
				Heart failure	55	49.9684	0.00759746
			CMR Phenotypes	Cardiac Structure & Function†	56	49.4632	0.00765695
				LA Max & LATEF*	55	49.5002	0.00752681
				LV Mass	54	50.4891	0.00753749
				Ascending Aorta Distensibility*	56	49.4632	0.00765695
				Myocardial Native T1 Time*	49	50.9593	0.00690756
		TET2-CH	CVD Outcomes	Atrial fibrillation	22	32.6209	0.00206534
				Heart failure	21	33.1488	0.00200348
			CMR Phenotypes	Cardiac Structure & Function†	22	32.6209	0.00206534
				LA Max & LATEF*	21	32.9899	0.0019939
				LV Mass	22	32.6209	0.00206534
				Ascending Aorta Distensibility*	22	32.6209	0.00206534
				Myocardial Native T1 Time*	19	33.021	0.00180604
	Sensitivity	Overall-CH	CVD Outcomes	Atrial fibrillation	26	82.4041	0.00578427
				Heart failure	26	82.4041	0.00578427
			CMR Phenotypes	Cardiac Structure & Function†	26	82.4041	0.00578427
				LA Max & LATEF*	26	82.4041	0.00578427
				LV Mass	26	82.4041	0.00578427
				Ascending Aorta Distensibility*	26	82.4041	0.00578427
				Myocardial Native T1 Time*	20	87.9387	0.00475313
		DNMT3A-CH	CVD Outcomes	Atrial fibrillation	26	79.181	0.0057009
				Heart failure	26	79.181	0.0057009
			CMR Phenotypes	Cardiac Structure & Function†	26	79.181	0.0057009
				LA Max & LATEF*	25	80.4581	0.00557076
				LV Mass	26	79.181	0.0057009
				Ascending Aorta Distensibility*	26	79.181	0.0057009
				Myocardial Native T1 Time*	21	87.1472	0.00507097
		TET2-CH	CVD Outcomes	Atrial fibrillation	6	59.247	0.00102404
				Heart failure	6	59.247	0.00102404
			CMR Phenotypes	Cardiac Structure & Function†	6	59.247	0.00102404
				LA Max & LATEF*	6	59.247	0.00102404
				LV Mass	6	59.247	0.00102404
				Ascending Aorta Distensibility*	6	59.247	0.00102404
				Myocardial Native T1 Time*	5	62.4971	0.000900293
Validation Analysis (Evangelou et al.)	Main	Systolic blood pressure	CVD Outcomes	Atrial fibrillation	621	62.8809	0.0490549
				Heart failure	618	62.8809	0.0490549
			CMR Phenotypes	Cardiac Structure & Function†	621	62.8809	0.0490549
				LA Max & LATEF*	621	62.8275	0.0490904
				LV Mass	621	62.0073	0.0440813
				Ascending Aorta Distensibility*	622	62.8718	0.0490481
				Myocardial Native T1 Time*	563	62.6486	0.0486577
	Sensitivity	Systolic blood pressure	CVD Outcomes	Atrial fibrillation	437	78.0064	0.0430821
				Heart failure	434	77.8022	0.0426916
			CMR Phenotypes	Cardiac Structure & Function†	438	77.9079	0.0431243
				LA Max & LATEF*	438	77.9079	0.0431243
				LV Mass	438	77.9079	0.0431243
				Ascending Aorta Distensibility*	438	77.9079	0.0431243
				Myocardial Native T1 Time*	400	76.3882	0.0387878
CH = clonal haematopoiesis, CMR = cardiovascular magnetic resonance, CVD = cardiovascular disease, LA Max = left atrial maximum volume, LATEF* = left atrial total ejection fraction, LV Mass = left ventricular mass, SNP = single nucleotide polymorphism. †ascending aorta diameter, left ventricular end-diastolic volume (LVEDV), left ventricular ejection fraction (LVEF*), proximal pulmonary artery di…

## Sheet: Supplemental Table 2
Supplemental Table 2 - Primary Analyses: Mendelian Randomization examining CH and CVD outcomes, using exposure instruments from Kar et al.
Exposure	Outcome	Method	SNPs	Odds Ratio	Lower 95% CI	Upper 95% CI	Beta	Standard Error	p value	p value (adjusted)*
Overall-CH	Atrial fibrillation	MR-RAPS	21	1.02936	0.964308	1.09881	0.0289408	0.0333089	0.384924	0.64154
		MR-IVW	5	1.09105	1.03888	1.14583	0.0871379	0.0249972	0.000490482
		MR-Egger	5	1.07159	0.952454	1.20562	0.0691409	0.0601297	0.33355
		MR-Egger intercept	5				0.0025033		0.763725
	Heart failure	MR-RAPS	22	0.991657	0.948597	1.03667	-0.00837834	0.0226496	0.711449	0.790499
		MR-IVW	5	0.97346	0.937939	1.01033	-0.0268989	0.0189651	0.156093
		MR-Egger	5	0.972306	0.889324	1.06303	-0.0280842	0.0455153	0.580883
		MR-Egger intercept	5				0.000166223		0.978944
DNMT3A-CH	Atrial fibrillation	MR-RAPS	23	1.05235	1.02588	1.0795	0.0510224	0.012997	8.64721e-05	0.000864721
		MR-IVW	7	1.05813	1.01473	1.10338	0.0565021	0.0213673	0.00818542
		MR-Egger	7	1.06292	0.903075	1.25105	0.0610167	0.0831461	0.495988
		MR-Egger intercept	7				-0.000818444		0.957068
	Heart failure	MR-RAPS	23	0.982916	0.956051	1.01054	-0.0172316	0.0141389	0.222944	0.445887
		MR-IVW	7	0.973591	0.950533	0.997209	-0.0267639	0.0122291	0.0286297
		MR-Egger	7	1.01635	0.932565	1.10766	0.0162188	0.0438953	0.726896
		MR-Egger intercept	7				-0.00780019		0.3547
TET2-CH	Atrial fibrillation	MR-RAPS	17	1.00749	0.984769	1.03073	0.00745825	0.0116361	0.521549	0.651936
		MR-IVW	3	1.02397	0.989279	1.05988	0.0236876	0.0175852	0.177973
		MR-Egger	3	1.07931	0.756201	1.54048	0.0763235	0.181516	0.746604
		MR-Egger intercept	3				-0.0147396		0.818831
	Heart failure	MR-RAPS	16	0.999218	0.981962	1.01678	-0.000782644	0.0088878	0.92983	0.92983
		MR-IVW	3	0.995596	0.970244	1.02161	-0.00441354	0.0131602	0.737346
		MR-Egger	3	0.912882	0.74186	1.12333	-0.0911486	0.10584	0.547391
		MR-Egger intercept	3				0.0240173		0.560518
Large-clone-CH	Atrial fibrillation	MR-RAPS	15	1.01908	0.970234	1.07039	0.0189047	0.0250625	0.450668	0.643811
		Wald ratio	1	1.05318	0.995818	1.11385	0.0518142	0.028574	0.0697804
	Heart failure	MR-RAPS	15	1.01676	0.992137	1.04199	0.0166184	0.0125063	0.183913	0.445887
		Wald ratio	1	0.999238	0.959747	1.04035	-0.000761974	0.0205733	0.970455
Small-clone-CH	Atrial fibrillation	MR-RAPS	15	1.05464	1.01409	1.0968	0.0531964	0.0200023	0.0078253	0.0391265
		MR-IVW	3	1.08148	1.02434	1.14182	0.0783338	0.0276982	0.00468224
		MR-Egger	3	0.995126	0.796731	1.24292	-0.004886	0.113445	0.972598
		MR-Egger intercept	3				0.015103		0.586663
	Heart failure	MR-RAPS	14	0.975084	0.936797	1.01493	-0.025232	0.020437	0.216971	0.445887
		MR-IVW	4	0.968764	0.929795	1.00937	-0.031734	0.0209473	0.129787
		MR-Egger	4	0.896506	0.775878	1.03589	-0.10925	0.0737293	0.276593
		MR-Egger intercept	4				0.0143341		0.387241
Beta = beta coefficient, CH = clonal haematopoiesis, CI = confidence interval, CVD = cardiovascular disease, MR-Egger = Mendelian Randomization using Egger regression, MR-IVW = Mendelian Randomization using the Inverse Variance Weighted method, MR-RAPS = Mendelian Randomization using a Robust Adjusted Profile Score, SNP = single nucleotide polymorphism. *Adjusted p-values (FDR = 5%) for outcomes …

## Sheet: Supplemental Table 3
Supplemental Table 3 - Replication Analyses: Mendelian Randomization examining CH and CVD outcomes, using exposure instruments from Kessler et al.
Exposure	Outcome	Method	SNPs	Odds Ratio	Lower 95% CI	Upper 95% CI	Beta	Standard Error	p value
Overall-CH	Atrial fibrillation	MR-RAPS	63	1.02744	0.994616	1.06135	0.0270701	0.0165655	0.102232
		MR-IVW	26	1.05382	0.98372	1.12892	0.0524223	0.0351207	0.135534
		MR-Egger	26	1.12591	0.966548	1.31155	0.118594	0.0778668	0.140818
		MR-Egger intercept	26				-0.0073614		0.350283
	Heart failure	MR-RAPS	63	1.0069	0.97755	1.03712	0.0068728	0.0150912	0.648809
		MR-IVW	26	1.0032	0.969413	1.03816	0.00319185	0.0174777	0.855093
		MR-Egger	26	0.985776	0.913888	1.06332	-0.0143265	0.0386331	0.714013
		MR-Egger intercept	26				0.0019876		0.614386
DNMT3A-CH	Atrial fibrillation	MR-RAPS	56	1.02144	0.992153	1.0516	0.0212172	0.0148443	0.152912
		MR-IVW	26	1.05228	0.998209	1.10928	0.0509603	0.0269146	0.0583036
		MR-Egger	26	1.08597	0.952148	1.23859	0.0824694	0.0670943	0.230928
		MR-Egger intercept	26				-0.00418905		0.611829
	Heart failure	MR-RAPS	55	1.00364	0.981806	1.02596	0.0036312	0.011221	0.746235
		MR-IVW	26	1.00397	0.978389	1.03022	0.00396208	0.0131683	0.763506
		MR-Egger	26	0.98028	0.920458	1.04399	-0.0199174	0.0321257	0.541111
		MR-Egger intercept	26				0.00323369		0.422505
TET2-CH	Atrial fibrillation	MR-RAPS	22	1.01157	0.983745	1.04018	0.0115022	0.0142299	0.418912
		MR-IVW	6	1.03356	0.997236	1.0712	0.0330072	0.0182528	0.0705533
		MR-Egger	6	1.01651	0.898153	1.15046	0.0163755	0.0631581	0.808218
		MR-Egger intercept	6				0.00363302		0.794823
	Heart failure	MR-RAPS	21	1.00165	0.984108	1.01951	0.00165362	0.00901678	0.854489
		MR-IVW	6	0.994209	0.971395	1.01756	-0.00580794	0.0118438	0.623867
		MR-Egger	6	1.02782	0.955409	1.10572	0.0274418	0.0372743	0.502443
		MR-Egger intercept	6				-0.00726968		0.400082
Beta = beta coefficient, CH = clonal haematopoiesis, CI = confidence interval, CVD = cardiovascular disease, MR-Egger = Mendelian Randomization using Egger regression, MR-IVW = Mendelian Randomization using the Inverse Variance Weighted method, MR-RAPS = Mendelian Randomization using a Robust Adjusted Profile Score, SNP = single nucleotide polymorphism.

## Sheet: Supplemental Table 4
Supplemental Table 4 - Validation Analyses: Mendelian Randomization examining SBP and CVD outcomes, using exposure instruments from Evangelou et al.
Exposure	Outcome	Method	SNPs	Odds Ratio	Lower 95% CI	Upper 95% CI	Beta	Standard Error	p value
Systolic Blood Pressure (increase by 5 mmHg)	Atrial fibrillation	MR-RAPS	621	1.08684	1.06892	1.10506	0.0832727	0.0084833	1e-50
		MR-IVW	437	1.08608	1.06345	1.10918	0.082571	0.01074	1.49262e-14
		MR-Egger	437	1.08729	1.03032	1.14742	0.0836918	0.0274622	0.00244792
		MR-Egger intercept	437				-0.000370667		0.964642
	Heart failure	MR-RAPS	618	1.11179	1.09665	1.12714	0.105971	0.00699531	1e-50
		MR-IVW	434	1.10997	1.09356	1.12663	0.104333	0.0075999	6.88416e-43
		MR-Egger	434	1.13135	1.08943	1.17489	0.123414	0.0192651	3.90712e-10
		MR-Egger intercept	434				-0.006339		0.281718
Beta = beta coefficient, CI = confidence interval, CVD = cardiovascular disease, MR-Egger = Mendelian Randomization using Egger regression, MR-IVW = Mendelian Randomization using the Inverse Variance Weighted method, MR-RAPS = Mendelian Randomization using a Robust Adjusted Profile Score, SBP = systolic blood pressure, SNP = single nucleotide polymorphism.

## Sheet: Supplemental Table 5
Supplemental Table 5 - Primary Analyses: Mendelian Randomization examining CH and CMR phenotypes, using exposure instruments from Kar et al.
Exposure	Outcome	Method	SNPs	Beta	Standard Error	Lower 95% CI	Upper 95% CI	p value
Overall-CH	LA Max	MR-RAPS	21	0.0355202	0.0205899	-0.00483612	0.0758764	0.0845055
		MR-IVW	5	0.044965	0.0274459	-0.00882896	0.098759	0.101356
		MR-Egger	5	0.0959079	0.0658755	-0.0332081	0.225024	0.241441
		MR-Egger intercept	5	-0.00713643				0.457461
	LATEF*	MR-RAPS	21	-0.0159746	0.0206108	-0.0563718	0.0244226	0.438305
		MR-IVW	5	0.00167129	0.027554	-0.0523345	0.0556771	0.951634
		MR-Egger	5	0.0729084	0.0661328	-0.0567118	0.202529	0.350768
		MR-Egger intercept	5	-0.00998021				0.321361
	RA Max	MR-RAPS	22	0.0158455	0.0195888	-0.0225485	0.0542395	0.418569
		MR-IVW	5	0.0450007	0.0269424	-0.00780637	0.0978077	0.0948686
		MR-Egger	5	0.00655969	0.0646758	-0.120205	0.133324	0.925612
		MR-Egger intercept	5	0.00538307				0.559889
	RA FAC*	MR-RAPS	22	0.0112406	0.0193828	-0.0267497	0.0492309	0.561964
		MR-IVW	5	0.010535	0.0309123	-0.0500531	0.0711232	0.733252
		MR-Egger	5	0.0516434	0.0816091	-0.10831	0.211597	0.571798
		MR-Egger intercept	5	-0.00575711				0.618141
	LVEDV	MR-RAPS	22	0.0381809	0.0193171	0.000319493	0.0760424	0.0481
		MR-IVW	5	0.0767671	0.0238112	0.0300972	0.123437	0.00126
		MR-Egger	5	0.0990465	0.0571628	-0.0129926	0.211086	0.181569
		MR-Egger intercept	5	-0.00311788				0.697048
	LVEF*	MR-RAPS	22	-0.00905509	0.0219277	-0.0520333	0.0339231	0.679641
		MR-IVW	5	-0.0242626	0.03799	-0.098723	0.0501977	0.523045
		MR-Egger	5	-0.044655	0.104504	-0.249482	0.160172	0.697971
		MR-Egger intercept	5	0.00285449				0.843805
	LV Mass	MR-RAPS	20	0.02679	0.0166334	-0.00581151	0.0593915	0.107264
		MR-IVW	5	0.0372609	0.0220712	-0.0059987	0.0805205	0.0913706
		MR-Egger	5	-0.00190088	0.0529663	-0.105715	0.101913	0.973626
		MR-Egger intercept	5	0.00548584				0.475571
	RVEDV	MR-RAPS	22	0.0247462	0.0182779	-0.0110786	0.0605709	0.175774
		MR-IVW	5	0.0640654	0.023069	0.0188502	0.109281	0.00548
		MR-Egger	5	0.0419151	0.0553939	-0.0666569	0.150487	0.504245
		MR-Egger intercept	5	0.00309745				0.689821
	RVEF*	MR-RAPS	22	0.0359226	0.0424157	-0.0472122	0.119057	0.397041
		MR-IVW	5	-0.0116	0.0408314	-0.0916296	0.0684296	0.776337
		MR-Egger	5	0.057741	0.104286	-0.14666	0.262142	0.618391
		MR-Egger intercept	5	-0.0097004				0.517505
	Proximal Pulmonary Artery Diameter	MR-RAPS	22	0.0230288	0.020301	-0.0167611	0.0628188	0.25664
		MR-IVW	5	0.0702502	0.026785	0.0177515	0.122749	0.00872
		MR-Egger	5	0.0447444	0.0724725	-0.0973017	0.18679	0.580669
		MR-Egger intercept	5	0.00356899				0.724503
	Ascending Aorta Diameter	MR-RAPS	22	0.0166342	0.0200202	-0.0226053	0.0558737	0.406044
		MR-IVW	5	0.0411158	0.0249322	-0.00775131	0.0899829	0.0991263
		MR-Egger	5	0.0464875	0.0598258	-0.070771	0.163746	0.493775
		MR-Egger intercept	5	-0.000752746				0.927546
	Ascending Aorta Distensibility*	MR-RAPS	22	-0.00329382	0.0206571	-0.0437817	0.0371941	0.873313
		MR-IVW	5	-0.0188931	0.0389248	-0.0951858	0.0573995	0.62741
		MR-Egger	5	-0.0839868	0.0996397	-0.279281	0.111307	0.461179
		MR-Egger intercept	5	0.00911476				0.524279
	Myocardial Native T1 Time*	MR-RAPS	18	0.0209218	0.0212539	-0.0207358	0.0625794	0.32493
		MR-IVW	3	0.0443003	0.0370285	-0.0282756	0.116876	0.231547
		MR-Egger	3	0.0657223	0.122268	-0.173924	0.305368	0.68601
		MR-Egger intercept	3	-0.0034872				0.878558
DNMT3A-CH	LA Max	MR-RAPS	23	0.0220615	0.0147348	-0.00681874	0.0509417	0.134332
		MR-IVW	7	0.000461842	0.0259708	-0.0504409	0.0513646	0.985812
		MR-Egger	7	0.192198	0.0638565	0.0670393	0.317357	0.0298
		MR-Egger intercept	7	-0.0350057				0.0259
	LATEF*	MR-RAPS	23	-0.0111575	0.0146197	-0.0398121	0.017497	0.445352
		MR-IVW	7	0.00676721	0.0181451	-0.0287972	0.0423316	0.709186
		MR-Egger	7	0.0601245	0.0641072	-0.0655257	0.185775	0.391366
		MR-Egger intercept	7	-0.00974187				0.425186
	RA Max	MR-RAPS	23	0.0346515	0.013722	0.00775643	0.0615465	0.0116
		MR-IVW	7	0.0364932	0.0177207	0.00176056	0.0712258	0.0395
		MR-Egger	7	0.00548264	0.0626259	-0.117264	0.128229	0.933636
		MR-Egger intercept	7	0.00565675				0.627678
	RA FAC*	MR-RAPS	23	-0.00486271	0.0135534	-0.0314274	0.021702	0.719759
		MR-IVW	7	-0.00394815	0.0175222	-0.0382917	0.0303954	0.821729
		MR-Egger	7	0.0502839	0.0619275	-0.0710941	0.171662	0.45371
		MR-Egger intercept	7	-0.00989442				0.403097
	LVEDV	MR-RAPS	23	0.0291739	0.0146	0.000557874	0.0577899	0.0457
		MR-IVW	7	0.0246631	0.0216849	-0.0178393	0.0671654	0.255396
		MR-Egger	7	0.121264	0.0708464	-0.0175949	0.260123	0.147643
		MR-Egger intercept	7	-0.0176133				0.214396
	LVEF*	MR-RAPS	23	-0.0138584	0.0287123	-0.0701344	0.0424177	0.629335
		MR-IVW	7	-0.00315829	0.0248925	-0.0519475	0.045631	0.899038
		MR-Egger	7	0.0363849	0.0945724	-0.148977	0.221747	0.716257
		MR-Egger intercept	7	-0.00721198				0.681054
	LV Mass	MR-RAPS	23	0.0025476	0.0139209	-0.0247375	0.0298327	0.854794
		MR-IVW	7	0.0191932	0.0188018	-0.0176584	0.0560447	0.307342
		MR-Egger	7	0.0405956	0.0720626	-0.100647	0.181838	0.59753
		MR-Egger intercept	7	-0.00390439				0.769305
	RVEDV	MR-RAPS	23	0.0258949	0.0117808	0.00280452	0.0489853	0.0279
		MR-IVW	7	0.0231569	0.0171775	-0.010511	0.0568248	0.177628
		MR-Egger	7	0.0590642	0.0643795	-0.0671196	0.185248	0.401001
		MR-Egger intercept	7	-0.00654541				0.586135
	RVEF*	MR-RAPS	23	-0.0096457	0.0134069	-0.0359232	0.0166318	0.471858
		MR-IVW	7	-0.0130849	0.0295018	-0.0709084	0.0447386	0.657383
		MR-Egger	7	0.143526	0.0878356	-0.0286314	0.315684	0.16318
		MR-Egger intercept	7	-0.0285567				0.122134
	Proximal Pulmonary Artery Diameter	MR-RAPS	23	0.0221247	0.0195975	-0.0162863	0.0605358	0.258915
		MR-IVW	7	0.0266968	0.0263347	-0.0249192	0.0783129	0.310701
		MR-Egger	7	0.0233994	0.101981	-0.176484	0.223282	0.827611
		MR-Egger intercept	7	0.000601095				0.974412
	Ascending Aorta Diameter	MR-RAPS	23	0.0188242	0.0126942	-0.00605656	0.0437049	0.138104
		MR-IVW	7	0.0218265	0.0164077	-0.0103326	0.0539856	0.183433
		MR-Egger	7	0.0319186	0.0579336	-0.0816313	0.145468	0.60538
		MR-Egger intercept	7	-0.0018415				0.863001
	Ascending Aorta Distensibility*	MR-RAPS	23	0.00622323	0.0118895	-0.0170801	0.0295266	0.600679
		MR-IVW	7	0.000149172	0.0174376	-0.0340285	0.0343268	0.993174
		MR-Egger	7	-0.0604272	0.0612682	-0.180513	0.0596585	0.36929
		MR-Egger intercept	7	0.0110452				0.349854
	Myocardial Native T1 Time*	MR-RAPS	21	0.0251307	0.0236376	-0.021199	0.0714603	0.287706
		MR-IVW	7	0.0300431	0.0210274	-0.0111706	0.0712567	0.153073
		MR-Egger	7	0.0235353	0.0813181	-0.135848	0.182919	0.783875
		MR-Egger intercept	7	0.00118728				0.936739
TET2-CH	LA Max	MR-RAPS	17	-0.00924686	0.0189162	-0.0463226	0.0278289	0.62496
		MR-IVW	3	-0.0076802	0.019533	-0.0459649	0.0306045	0.694178
		MR-Egger	3	-0.164148	0.1496	-0.457365	0.129068	0.470502
		MR-Egger intercept	3	0.0438001				0.482984
	LATEF*	MR-RAPS	17	0.00589157	0.0117802	-0.0171976	0.0289807	0.616986
		MR-IVW	3	0.0381587	0.0196054	-0.000267785	0.0765853	0.0516138
		MR-Egger	3	0.16712	0.150117	-0.12711	0.461349	0.465913
		MR-Egger intercept	3	-0.0361015				0.54546
	RA Max	MR-RAPS	20	-0.0240112	0.0194089	-0.0620526	0.0140302	0.21604
		MR-IVW	3	0.0277842	0.0190674	-0.00958778	0.0651563	0.145072
		MR-Egger	3	-0.0827922	0.145618	-0.368203	0.202618	0.67088
		MR-Egger intercept	3	0.0309621				0.583883
	RA FAC*	MR-RAPS	20	0.00353727	0.0132967	-0.0225242	0.0295988	0.790219
		MR-IVW	3	0.0275501	0.023724	-0.018949	0.0740491	0.245531
		MR-Egger	3	0.0530032	0.255249	-0.447284	0.55329	0.869656
		MR-Egger intercept	3	-0.00712541				0.936181
	LVEDV	MR-RAPS	20	-0.0100126	0.0111727	-0.0319111	0.0118858	0.370161
		MR-IVW	3	0.033704	0.0168763	0.000626507	0.0667815	0.0458
		MR-Egger	3	-0.103919	0.128855	-0.356474	0.148637	0.56794
		MR-Egger intercept	3	0.0385374				0.476314
	LVEF*	MR-RAPS	20	-0.00882006	0.00976486	-0.0279592	0.0103191	0.366396
		MR-IVW	3	-0.00299843	0.018759	-0.0397661	0.0337692	0.873007
		MR-Egger	3	0.178092	0.13405	-0.084645	0.44083	0.410763
		MR-Egger intercept	3	-0.0507028				0.403042
	LV Mass	MR-RAPS	18	0.00201434	0.00905914	-0.0157416	0.0197702	0.824038
		MR-IVW	3	0.0079421	0.0156544	-0.0227406	0.0386248	0.611917
		MR-Egger	3	-0.0669785	0.150863	-0.362671	0.228714	0.734003
		MR-Egger intercept	3	0.0209756				0.704365
	RVEDV	MR-RAPS	20	0.00307229	0.00908719	-0.0147386	0.0208832	0.735296
		MR-IVW	3	0.0304918	0.016354	-0.00156199	0.0625456	0.0622531
		MR-Egger	3	-0.0796728	0.124998	-0.324668	0.165323	0.638742
		MR-Egger intercept	3	0.0308402				0.537375
	RVEF*	MR-RAPS	20	-0.0177007	0.0101414	-0.0375778	0.00217638	0.080916
		MR-IVW	3	0.0143258	0.0178559	-0.0206717	0.0493233	0.422379
		MR-Egger	3	0.0391999	0.136619	-0.228574	0.306974	0.822115
		MR-Egger intercept	3	-0.00696208				0.884377
	Proximal Pulmonary Artery Diameter	MR-RAPS	20	-0.0289173	0.0154163	-0.0591331	0.0012986	0.0606876
		MR-IVW	3	0.0534636	0.0184628	0.0172765	0.0896506	0.00378
		MR-Egger	3	0.182406	0.141024	-0.0940013	0.458813	0.418987
		MR-Egger intercept	3	-0.0361023				0.52573
	Ascending Aorta Diameter	MR-RAPS	20	-0.00885079	0.00985331	-0.0281633	0.0104617	0.36905
		MR-IVW	3	0.0133586	0.0176732	-0.0212809	0.047998	0.44973
		MR-Egger	3	0.0705744	0.134893	-0.193816	0.334965	0.693133
		MR-Egger intercept	3	-0.0160261				0.742629
	Ascending Aorta Distensibility*	MR-RAPS	20	-0.00353543	0.00909358	-0.0213588	0.014288	0.697436
		MR-IVW	3	-0.00389011	0.0172894	-0.0377773	0.0299971	0.821979
		MR-Egger	3	0.152635	0.124838	-0.0920471	0.397317	0.436435
		MR-Egger intercept	3	-0.0438204				0.425931
	Myocardial Native T1 Time*	MR-RAPS	14	0.023979	0.0115038	0.00143161	0.0465264	0.0371
		MR-IVW	3	0.0241802	0.023278	-0.0214446	0.0698051	0.298917
		MR-Egger	3	-0.198764	0.130938	-0.455403	0.0578756	0.370838
		MR-Egger intercept	3	0.0624113				0.335677
Large-clone-CH	LA Max	MR-RAPS	15	-0.0084109	0.0203342	-0.048266	0.0314442	0.679143
		Wald ratio	1	-0.0345469	0.0306449	-0.0946109	0.025517	0.259602
	LATEF*	MR-RAPS	15	0.0104148	0.0177753	-0.0244247	0.0452544	0.557931
		Wald ratio	1	0.0511909	0.0307633	-0.00910518	0.111487	0.0961075
	RA Max	MR-RAPS	15	0.00223558	0.0213392	-0.0395892	0.0440604	0.916563
		Wald ratio	1	0.00623188	0.0299749	-0.0525189	0.0649827	0.835305
	RA FAC*	MR-RAPS	15	-0.000703775	0.0162588	-0.032571	0.0311635	0.965474
		Wald ratio	1	0.0442448	0.0296509	-0.0138709	0.10236	0.135649
	LVEDV	MR-RAPS	15	0.0100922	0.0188547	-0.0268629	0.0470473	0.592468
		Wald ratio	1	0.0303882	0.0265162	-0.0215835	0.0823599	0.251785
	LVEF*	MR-RAPS	15	-0.0225314	0.0197923	-0.0613242	0.0162615	0.254957
		Wald ratio	1	0.000585398	0.0275565	-0.0534253	0.0545961	0.983051
	LV Mass	MR-RAPS	14	0.0222982	0.0138358	-0.00482004	0.0494164	0.107043
		Wald ratio	1	0.0322749	0.024628	-0.0159959	0.0805457	0.190027
	RVEDV	MR-RAPS	15	-0.00162028	0.0171909	-0.0353145	0.0320739	0.924909
		Wald ratio	1	0.0474348	0.0256637	-0.002866	0.0977355	0.0645554
	RVEF*	MR-RAPS	15	0.00836551	0.0184389	-0.0277747	0.0445057	0.650053
		Wald ratio	1	-0.0123223	0.0280119	-0.0672256	0.0425811	0.660014
	Proximal Pulmonary Artery Diameter	MR-RAPS	15	-0.0325388	0.0282777	-0.087963	0.0228855	0.249861
		Wald ratio	1	0.0215643	0.028992	-0.03526	0.0783886	0.456996
	Ascending Aorta Diameter	MR-RAPS	15	0.0105783	0.0223798	-0.0332861	0.0544427	0.636448
		Wald ratio	1	0.00253243	0.0277946	-0.0519449	0.0570098	0.927403
	Ascending Aorta Distensibility*	MR-RAPS	15	-0.0186387	0.0140518	-0.0461802	0.00890287	0.184699
		Wald ratio	1	-0.0128661	0.0257046	-0.0632472	0.037515	0.616697
	Myocardial Native T1 Time*	MR-RAPS	14	0.0295679	0.0182023	-0.00610858	0.0652444	0.104289
		Wald ratio	1	0.045006	0.026947	-0.00781009	0.097822	0.0948861
Small-clone-CH	LA Max	MR-RAPS	14	0.0495993	0.0211219	0.00820029	0.0909983	0.0189
		MR-IVW	3	0.0648795	0.0296379	0.00678921	0.12297	0.0286
		MR-Egger	3	0.0627986	0.114695	-0.162004	0.287602	0.681091
		MR-Egger intercept	3	0.000383365				0.988045
	LATEF*	MR-RAPS	14	-0.00843405	0.0208037	-0.0492094	0.0323413	0.685176
		MR-IVW	3	7.87739e-05	0.0326986	-0.0640105	0.0641681	0.998078
		MR-Egger	3	-0.018917	0.177864	-0.367531	0.329697	0.932545
		MR-Egger intercept	3	0.0034995				0.929903
	RA Max	MR-RAPS	16	-0.00233505	0.0260808	-0.0534534	0.0487833	0.928659
		MR-IVW	4	0.0318734	0.027883	-0.0227773	0.0865241	0.252992
		MR-Egger	4	-0.0604192	0.064114	-0.186083	0.0652444	0.445479
		MR-Egger intercept	4	0.0197934				0.255033
	RA FAC*	MR-RAPS	16	0.0177733	0.0231116	-0.0275255	0.063072	0.441882
		MR-IVW	4	0.0104613	0.0365122	-0.0611026	0.0820251	0.774484
		MR-Egger	4	0.127382	0.0633279	0.00325927	0.251504	0.181952
		MR-Egger intercept	4	-0.0250768				0.180025
	LVEDV	MR-RAPS	16	0.0184832	0.0169075	-0.0146555	0.0516219	0.274308
		MR-IVW	4	0.0575035	0.0232938	0.0118476	0.103159	0.0136
		MR-Egger	4	0.0268665	0.0564737	-0.0838219	0.137555	0.681161
		MR-Egger intercept	4	0.00658172				0.61191
	LVEF*	MR-RAPS	16	-0.00947626	0.0320793	-0.0723518	0.0533993	0.767688
		MR-IVW	4	0.0169655	0.033046	-0.0478047	0.0817357	0.607678
		MR-Egger	4	0.00159219	0.0973323	-0.189179	0.192364	0.988434
		MR-Egger intercept	4	0.00330267				0.878295
	LV Mass	MR-RAPS	14	-0.00477123	0.0168481	-0.0377934	0.028251	0.77703
		MR-IVW	3	0.0241039	0.0238841	-0.022709	0.0709167	0.312878
		MR-Egger	3	-0.0258293	0.0925298	-0.207188	0.155529	0.826702
		MR-Egger intercept	3	0.00919117				0.675705
	RVEDV	MR-RAPS	16	0.011698	0.0164337	-0.020512	0.043908	0.476569
		MR-IVW	4	0.0284945	0.0226339	-0.015868	0.0728569	0.208056
		MR-Egger	4	0.0199069	0.0608838	-0.0994253	0.139239	0.774742
		MR-Egger intercept	4	0.00183724				0.891309
	RVEF*	MR-RAPS	16	0.0215284	0.0179548	-0.0136631	0.0567198	0.230517
		MR-IVW	4	0.0251561	0.0246936	-0.0232435	0.0735556	0.308333
		MR-Egger	4	0.0767974	0.0601571	-0.0411106	0.194705	0.329928
		MR-Egger intercept	4	-0.0110572				0.44587
	Proximal Pulmonary Artery Diameter	MR-RAPS	16	-0.0108154	0.0218394	-0.0536205	0.0319898	0.620442
		MR-IVW	4	0.0285845	0.0255481	-0.0214898	0.0786589	0.263204
		MR-Egger	4	0.0104358	0.0654901	-0.117925	0.138796	0.888031
		MR-Egger intercept	4	0.00389073				0.789849
	Ascending Aorta Diameter	MR-RAPS	16	0.0219228	0.0230361	-0.023228	0.0670736	0.341263
		MR-IVW	4	0.030488	0.0270517	-0.0225333	0.0835093	0.259731
		MR-Egger	4	0.0525702	0.0792353	-0.102731	0.207871	0.575273
		MR-Egger intercept	4	-0.00472321				0.78894
	Ascending Aorta Distensibility*	MR-RAPS	16	-0.0548239	0.0176344	-0.0893873	-0.0202605	0.00188
		MR-IVW	4	-0.0236991	0.0378552	-0.0978952	0.050497	0.531285
		MR-Egger	4	-0.135921	0.0724987	-0.278019	0.00617611	0.20166
		MR-Egger intercept	4	0.0240151				0.231851
	Myocardial Native T1 Time*	MR-RAPS	11	-0.00591007	0.0279983	-0.0607868	0.0489667	0.83282
		MR-IVW	2	0.0141383	0.0709695	-0.124962	0.153239	0.842093
Beta = beta coefficient, CH = clonal haematopoiesis, CI = confidence interval, CMR = cardiovascular magnetic resonance, LA Max = left atrial maximum volume, LATEF* = left atrial total ejection fraction, LV Mass = left ventricular mass, LVEDV = left ventricular end-diastolic volume, LVEF* = left ventricular ejection fraction, MR-Egger = Mendelian Randomization using Egger regression, MR-IVW = Mend…

## Sheet: Supplemental Table 6
Supplemental Table 6 - Replication Analyses: Mendelian Randomization examining CH and CMR phenotypes, using exposure instruments from Kessler et al.
Exposure	Outcome	Method	SNPs	Beta	Standard Error	Lower 95% CI	Upper 95% CI	p value
Overall-CH	LA Max	MR-RAPS	63	0.00182319	0.019512	-0.0364203	0.0400667	0.925554
		MR-IVW	26	-0.0204822	0.0212745	-0.0621802	0.0212157	0.335667
		MR-Egger	26	-0.0192478	0.0475834	-0.112511	0.0740156	0.689423
		MR-Egger intercept	26	-0.000136544				0.976982
	LATEF*	MR-RAPS	63	-0.00545213	0.0181787	-0.0410823	0.0301781	0.764239
		MR-IVW	26	0.0223394	0.0174189	-0.0118016	0.0564805	0.199673
		MR-Egger	26	0.0226415	0.0385546	-0.0529256	0.0982086	0.562515
		MR-Egger intercept	26	-3.34e-05				0.993048
	RA Max	MR-RAPS	63	0.0267337	0.0266547	-0.0255095	0.078977	0.315878
		MR-IVW	26	0.0346507	0.0275314	-0.0193109	0.0886123	0.20818
		MR-Egger	26	0.0185392	0.0614516	-0.101906	0.138984	0.765489
		MR-Egger intercept	26	0.00178273				0.770783
	RA FAC*	MR-RAPS	63	0.0153702	0.0147618	-0.013563	0.0443035	0.297776
		MR-IVW	26	0.0256663	0.0168281	-0.00731688	0.0586494	0.127209
		MR-Egger	26	2.16638e-05	0.036869	-0.0722415	0.0722848	0.999536
		MR-Egger intercept	26	0.00283694				0.442012
	LVEDV	MR-RAPS	63	0.0264908	0.020275	-0.0132481	0.0662297	0.191356
		MR-IVW	26	0.0233515	0.0186456	-0.013194	0.0598969	0.21043
		MR-Egger	26	0.0362727	0.0416047	-0.0452726	0.117818	0.391934
		MR-Egger intercept	26	-0.00142935				0.730123
	LVEF*	MR-RAPS	63	0.00219284	0.0137024	-0.0246639	0.0290496	0.872855
		MR-IVW	26	-0.00364401	0.0171249	-0.0372089	0.0299209	0.831491
		MR-Egger	26	0.000996556	0.03829	-0.0740519	0.076045	0.979451
		MR-Egger intercept	26	-0.000513239				0.892799
	LV Mass	MR-RAPS	63	0.0183463	0.0183014	-0.0175243	0.054217	0.316123
		MR-IVW	26	0.0138733	0.0194206	-0.0241912	0.0519377	0.475006
		MR-Egger	26	0.018015	0.0434491	-0.0671453	0.103175	0.682101
		MR-Egger intercept	26	-0.000457978				0.91559
	RVEDV	MR-RAPS	63	0.0261033	0.0176738	-0.00853736	0.060744	0.139689
		MR-IVW	26	0.0338569	0.0186883	-0.00277222	0.070486	0.0700387
		MR-Egger	26	0.0193481	0.0416689	-0.0623228	0.101019	0.646595
		MR-Egger intercept	26	0.00160498				0.699027
	RVEF*	MR-RAPS	63	0.0019849	0.0148784	-0.0271768	0.0311466	0.893871
		MR-IVW	26	-0.00126973	0.0203244	-0.0411055	0.038566	0.950186
		MR-Egger	26	-0.0248483	0.045128	-0.113299	0.0636027	0.586985
		MR-Egger intercept	26	0.00260829				0.562551
	Proximal Pulmonary Artery Diameter	MR-RAPS	63	0.0251647	0.0236986	-0.0212846	0.0716139	0.288298
		MR-IVW	26	0.0364076	0.0249979	-0.0125883	0.0854036	0.145275
		MR-Egger	26	0.0171726	0.0557211	-0.0920408	0.126386	0.760598
		MR-Egger intercept	26	0.00212907				0.701454
	Ascending Aorta Diameter	MR-RAPS	63	0.0293506	0.0166122	-0.00320942	0.0619106	0.077261
		MR-IVW	26	0.0383274	0.0198724	-0.000622519	0.0772773	0.0537713
		MR-Egger	26	-0.0282063	0.0417474	-0.110031	0.0536186	0.505727
		MR-Egger intercept	26	0.00736268				0.0859087
	Ascending Aorta Distensibility*	MR-RAPS	63	-0.0253604	0.0170736	-0.0588247	0.00810398	0.137451
		MR-IVW	26	-0.0200027	0.0191299	-0.0574973	0.0174919	0.295734
		MR-Egger	26	0.0567286	0.0390575	-0.019824	0.133281	0.159329
		MR-Egger intercept	26	-0.00847808				0.0371
	Myocardial Native T1 Time*	MR-RAPS	52	0.021408	0.021135	-0.0200166	0.0628327	0.3111
		MR-IVW	20	0.00677109	0.0247035	-0.0416477	0.0551899	0.784012
		MR-Egger	20	0.0788359	0.0488554	-0.0169208	0.174593	0.123996
		MR-Egger intercept	20	-0.00815311				0.109361
DNMT3A-CH	LA Max	MR-RAPS	55	-0.00574176	0.0160483	-0.0371965	0.025713	0.720509
		MR-IVW	25	-0.00607134	0.0184868	-0.0423054	0.0301628	0.742598
		MR-Egger	25	-0.0199251	0.045643	-0.109385	0.0695352	0.666514
		MR-Egger intercept	25	0.00183777				0.741977
	LATEF*	MR-RAPS	55	0.00231538	0.0131938	-0.0235445	0.0281753	0.860695
		MR-IVW	25	0.00820636	0.0146919	-0.0205898	0.0370025	0.57646
		MR-Egger	25	0.023284	0.0355952	-0.0464825	0.0930506	0.519513
		MR-Egger intercept	25	-0.00200017				0.646269
	RA Max	MR-RAPS	56	0.00982235	0.0195273	-0.0284512	0.0480959	0.614961
		MR-IVW	26	0.0464819	0.019657	0.00795414	0.0850097	0.018
		MR-Egger	26	-0.0152078	0.0465985	-0.106541	0.0761251	0.746981
		MR-Egger intercept	26	0.0082166				0.159052
	RA FAC*	MR-RAPS	56	0.0164662	0.0127153	-0.00845577	0.0413882	0.195323
		MR-IVW	26	0.0179206	0.0141006	-0.00971656	0.0455578	0.20376
		MR-Egger	26	0.00932453	0.0341635	-0.057636	0.0762851	0.787236
		MR-Egger intercept	26	0.00114502				0.784726
	LVEDV	MR-RAPS	56	0.0143058	0.015736	-0.0165368	0.0451484	0.363292
		MR-IVW	26	0.0245697	0.0153404	-0.00549749	0.0546368	0.109237
		MR-Egger	26	0.0108334	0.0378207	-0.0632952	0.084962	0.776998
		MR-Egger intercept	26	0.00182909				0.693628
	LVEF*	MR-RAPS	56	0.0174998	0.0117809	-0.00559083	0.0405904	0.137429
		MR-IVW	26	0.0086847	0.0134498	-0.0176769	0.0350463	0.518466
		MR-Egger	26	0.000388942	0.0332137	-0.0647098	0.0654877	0.990754
		MR-Egger intercept	26	0.00110477				0.786274
	LV Mass	MR-RAPS	54	0.0151011	0.0137925	-0.0119323	0.0421344	0.273573
		MR-IVW	26	0.0131423	0.0130842	-0.0125027	0.0387873	0.315166
		MR-Egger	26	0.0407418	0.0317828	-0.0215525	0.103036	0.212129
		MR-Egger intercept	26	-0.00367396				0.349978
	RVEDV	MR-RAPS	56	0.0255235	0.0136476	-0.00122583	0.0522728	0.0614588
		MR-IVW	26	0.040536	0.0168327	0.00754384	0.0735282	0.016
		MR-Egger	26	-0.015473	0.0397024	-0.0932896	0.0623437	0.700178
		MR-Egger intercept	26	0.00745757				0.134545
	RVEF*	MR-RAPS	56	0.00613137	0.0119752	-0.0173401	0.0296028	0.608648
		MR-IVW	26	-0.00661862	0.0172275	-0.0403844	0.0271472	0.700838
		MR-Egger	26	-0.0011853	0.0425892	-0.0846601	0.0822895	0.978027
		MR-Egger intercept	26	-0.000723592				0.889784
	Proximal Pulmonary Artery Diameter	MR-RAPS	56	0.0198736	0.0171326	-0.0137063	0.0534535	0.246054
		MR-IVW	26	0.0259672	0.0192695	-0.0118011	0.0637355	0.177794
		MR-Egger	26	-0.0254198	0.0462384	-0.116047	0.0652075	0.587568
		MR-Egger intercept	26	0.00684694				0.234274
	Ascending Aorta Diameter	MR-RAPS	56	0.0136302	0.0131755	-0.0121938	0.0394543	0.300897
		MR-IVW	26	0.0284371	0.0132154	0.002535	0.0543392	0.0314
		MR-Egger	26	-0.0296084	0.0320281	-0.0923834	0.0331666	0.364453
		MR-Egger intercept	26	0.00772913				0.058147
	Ascending Aorta Distensibility*	MR-RAPS	56	-0.0110247	0.0137242	-0.0379242	0.0158748	0.421799
		MR-IVW	26	-0.000988775	0.0159563	-0.0322631	0.0302855	0.950589
		MR-Egger	26	0.00612306	0.0394746	-0.0712471	0.0834932	0.878028
		MR-Egger intercept	26	-0.000946287				0.84491
	Myocardial Native T1 Time*	MR-RAPS	49	0.0221571	0.0150612	-0.00736289	0.051677	0.141254
		MR-IVW	21	0.0164042	0.0202585	-0.0233025	0.0561108	0.418088
		MR-Egger	21	0.0703377	0.0487927	-0.0252959	0.165971	0.165705
		MR-Egger intercept	21	-0.00748937				0.240314
TET2-CH	LA Max	MR-RAPS	21	0.00532117	0.0262609	-0.0461503	0.0567926	0.839427
		MR-IVW	6	0.0167307	0.0208657	-0.0241661	0.0576276	0.422653
		MR-Egger	6	0.0487407	0.071177	-0.0907662	0.188248	0.531101
		MR-Egger intercept	6	-0.00703721				0.659889
	LATEF*	MR-RAPS	21	0.00907325	0.0181497	-0.0265001	0.0446466	0.617136
		MR-IVW	6	0.00858841	0.0179391	-0.0265723	0.0437491	0.632114
		MR-Egger	6	0.0663212	0.0550259	-0.0415296	0.174172	0.294524
		MR-Egger intercept	6	-0.0126938				0.330385
	RA Max	MR-RAPS	22	-0.000947761	0.0144644	-0.0292979	0.0274024	0.947757
		MR-IVW	6	0.00185268	0.0170253	-0.0315169	0.0352223	0.913346
		MR-Egger	6	0.0280966	0.0538011	-0.0773536	0.133547	0.629096
		MR-Egger intercept	6	-0.0057541				0.634202
	RA FAC*	MR-RAPS	22	0.0020751	0.0160591	-0.0294007	0.0335509	0.897186
		MR-IVW	6	0.00573837	0.0168324	-0.0272532	0.0387299	0.73317
		MR-Egger	6	0.0295434	0.0541578	-0.0766059	0.135693	0.614399
		MR-Egger intercept	6	-0.00522308				0.667144
	LVEDV	MR-RAPS	22	0.0151156	0.0112918	-0.00701624	0.0372474	0.180688
		MR-IVW	6	0.0398768	0.0150466	0.0103855	0.0693681	0.00804
		MR-Egger	6	0.0169606	0.0475246	-0.0761877	0.110109	0.739213
		MR-Egger intercept	6	0.00502209				0.637963
	LVEF*	MR-RAPS	22	-0.0159483	0.0122091	-0.0398781	0.0079814	0.19146
		MR-IVW	6	-0.013259	0.0156344	-0.0439024	0.0173843	0.396399
		MR-Egger	6	-0.0511601	0.049316	-0.14782	0.0454993	0.358146
		MR-Egger intercept	6	0.00831163				0.463203
	LV Mass	MR-RAPS	22	0.0173538	0.011163	-0.00452564	0.0392331	0.120045
		MR-IVW	6	0.0415496	0.0139621	0.0141839	0.0689154	0.00292
		MR-Egger	6	0.0560361	0.0441277	-0.0304542	0.142526	0.27298
		MR-Egger intercept	6	-0.00317483				0.746731
	RVEDV	MR-RAPS	22	0.0130516	0.0151915	-0.0167237	0.042827	0.390263
		MR-IVW	6	0.0394328	0.0145624	0.0108905	0.067975	0.00677
		MR-Egger	6	0.0547164	0.0459905	-0.035425	0.144858	0.299942
		MR-Egger intercept	6	-0.00335016				0.743748
	RVEF*	MR-RAPS	22	0.00905314	0.0118888	-0.014249	0.0323552	0.446369
		MR-IVW	6	0.00886637	0.0204495	-0.0312146	0.0489474	0.664597
		MR-Egger	6	-0.0732274	0.0576727	-0.186266	0.0398111	0.27303
		MR-Egger intercept	6	0.01801				0.207782
	Proximal Pulmonary Artery Diameter	MR-RAPS	22	0.00907146	0.0162988	-0.0228743	0.0410172	0.577821
		MR-IVW	6	0.0234513	0.0164511	-0.0087928	0.0556955	0.154007
		MR-Egger	6	0.0175205	0.0557934	-0.0918346	0.126876	0.769198
		MR-Egger intercept	6	0.00130157				0.916153
	Ascending Aorta Diameter	MR-RAPS	22	-0.000784341	0.0242036	-0.0482234	0.0466548	0.974148
		MR-IVW	6	-0.00317097	0.0157898	-0.0341189	0.027777	0.840836
		MR-Egger	6	-0.0602238	0.0498071	-0.157846	0.0373981	0.293189
		MR-Egger intercept	6	0.0125064				0.29366
	Ascending Aorta Distensibility*	MR-RAPS	22	0.0167547	0.0188769	-0.0202441	0.0537534	0.374769
		MR-IVW	6	0.0119127	0.0228055	-0.0327861	0.0566115	0.601418
		MR-Egger	6	-0.00305822	0.0798646	-0.159593	0.153476	0.971289
		MR-Egger intercept	6	0.00328416				0.852922
	Myocardial Native T1 Time*	MR-RAPS	19	0.00173804	0.0120881	-0.0219547	0.0254307	0.885673
		MR-IVW	5	0.0273362	0.0171222	-0.00622328	0.0608957	0.110369
		MR-Egger	5	0.106694	0.0519844	0.00480437	0.208583	0.132456
		MR-Egger intercept	5	-0.0185585				0.206289
Beta = beta coefficient, CH = clonal haematopoiesis, CI = confidence interval, CMR = cardiovascular magnetic resonance, LA Max = left atrial maximum volume, LATEF* = left atrial total ejection fraction, LV Mass = left ventricular mass, LVEDV = left ventricular end-diastolic volume, LVEF* = left ventricular ejection fraction, MR-Egger = Mendelian Randomization using Egger regression, MR-IVW = Mend…

## Sheet: Supplemental Table 7
Supplemental Table 7 - Validation Analyses: Mendelian Randomization examining SBP and CMR phenotypes, using exposure instruments from Evangelou et al.
Exposure	Outcome	Method	SNPs	Beta	Standard Error	Lower 95% CI	Upper 95% CI	p value
Systolic Blood Pressure (increase by 5 mmHg)	LA Max	MR-RAPS	621	0.0546997	0.00829538	0.0384408	0.0709587	4.28e-11
		MR-IVW	438	0.0120078	0.00174343	0.00859065	0.0154249	5.68e-12
		MR-Egger	438	0.0172012	0.00443692	0.00850487	0.0258976	0.000122
		MR-Egger intercept	438	-0.00171971				0.203793
	LATEF*	MR-RAPS	621	-0.0289069	0.0079115	-0.0444134	-0.0134004	0.000258
		MR-IVW	438	-0.00566432	0.00166795	-0.0089335	-0.00239515	0.000684
		MR-Egger	438	-0.0158454	0.0042195	-0.0241156	-0.0075752	0.000197
		MR-Egger intercept	438	0.00337128				0.00901
	RA Max	MR-RAPS	621	-0.00480805	0.0077031	-0.0199061	0.01029	0.532515
		MR-IVW	438	0.00184632	0.00176694	-0.00161688	0.00530951	0.296058
		MR-Egger	438	0.0127347	0.00446947	0.00397452	0.0214949	0.00459
		MR-Egger intercept	438	-0.00360615				0.00837
	RA FAC*	MR-RAPS	621	0.00981127	0.00733012	-0.00455577	0.0241783	0.180738
		MR-IVW	438	0.00275152	0.00155707	-0.000300329	0.00580337	0.0772083
		MR-Egger	438	-0.00768684	0.00393251	-0.0153946	2.08832e-05	0.0512584
		MR-Egger intercept	438	0.00345732				0.00409
	LVEDV	MR-RAPS	621	0.0248858	0.00764434	0.00990288	0.0398687	0.00113
		MR-IVW	438	0.00710795	0.00169915	0.0037776	0.0104383	2.87e-05
		MR-Egger	438	0.00855276	0.00433165	6.27344e-05	0.0170428	0.049
		MR-Egger intercept	438	-0.000478508				0.717022
	LVEF*	MR-RAPS	621	0.036527	0.00733341	0.0221535	0.0509005	6.33e-07
		MR-IVW	438	0.00781625	0.00171309	0.0044586	0.0111739	5.05e-06
		MR-Egger	438	0.0111277	0.00436426	0.00257369	0.0196816	0.0111
		MR-Egger intercept	438	-0.00109677				0.409812
	LV Mass	MR-RAPS	621	0.100892	0.00719042	0.0867985	0.114985	1e-50
		MR-IVW	438	0.020981	0.00162035	0.0178051	0.0241569	2.4e-38
		MR-Egger	438	0.0236705	0.00412859	0.0155785	0.0317626	1.84e-08
		MR-Egger intercept	438	-0.000890788				0.479108
	RVEDV	MR-RAPS	621	0.00582754	0.00725696	-0.0083961	0.0200512	0.421959
		MR-IVW	438	0.00327499	0.00162772	8.46672e-05	0.00646531	0.0442
		MR-Egger	438	0.00249643	0.00415059	-0.00563872	0.0106316	0.547843
		MR-Egger intercept	438	0.00025783				0.838485
	RVEF*	MR-RAPS	621	0.0600091	0.00709167	0.0461094	0.0739088	1e-50
		MR-IVW	438	0.0109101	0.00171017	0.00755817	0.014262	1.78e-10
		MR-Egger	438	0.0150102	0.00435559	0.00647324	0.0235471	0.000624
		MR-Egger intercept	438	-0.00135789				0.306626
	Proximal Pulmonary Artery Diameter	MR-RAPS	621	0.00853998	0.00813395	-0.00740255	0.0244825	0.293755
		MR-IVW	438	0.001235	0.00180968	-0.00231197	0.00478197	0.494961
		MR-Egger	438	0.00633873	0.00460731	-0.00269159	0.0153691	0.16959
		MR-Egger intercept	438	-0.00169019				0.229072
	Ascending Aorta Diameter	MR-RAPS	621	0.0841769	0.00838672	0.067739	0.100615	1e-50
		MR-IVW	438	0.0121855	0.00227217	0.00773203	0.0166389	8.19e-08
		MR-Egger	438	0.0274717	0.0057374	0.0162264	0.038717	2.31e-06
		MR-Egger intercept	438	-0.0050632				0.00396
	Ascending Aorta Distensibility*	MR-RAPS	622	-0.108303	0.00681827	-0.121667	-0.0949389	1e-50
		MR-IVW	438	-0.0201735	0.00149344	-0.0231007	-0.0172464	1.4e-41
		MR-Egger	438	-0.0252115	0.00379717	-0.0326539	-0.0177691	9.38e-11
		MR-Egger intercept	438	0.00166881				0.149812
	Myocardial Native T1 Time*	MR-RAPS	563	-0.015423	0.00668048	-0.0285167	-0.00232922	0.021
		MR-IVW	400	-0.0023806	0.00137638	-0.0050783	0.0003171	0.0836995
		MR-Egger	400	-0.000836884	0.0036033	-0.00789936	0.00622559	0.81646
		MR-Egger intercept	400	-0.000504033				0.643154
Beta = beta coefficient, CI = confidence interval, CMR = cardiovascular magnetic resonance, LA Max = left atrial maximum volume, LATEF* = left atrial total ejection fraction, LV Mass = left ventricular mass, LVEDV = left ventricular end-diastolic volume, LVEF* = left ventricular ejection fraction, MR-Egger = Mendelian Randomization using Egger regression, MR-IVW = Mendelian Randomization using th…

## Sheet: Supplemental Table 8
Supplemental Table 8 - Summary of phenome-wide scan evaluating known associations of single nucleotide polymorphisms
Trait	Original SNP	hg19 coordinates	hg38 coordinates	Risk Allele	Phenotype	Study	PubMed ID	EBI Accession Identifier	Beta	Standard Error	Odds Ratio	Lower Confidence Interval	Upper Confidence Interval	P-value
CHIP (Kar)	rs11212666-A	Chr11:108350451	Chr11:108479724	A	Clonal hematopoiesis (overall)	Kar SP	35835912	131719930	NR	NR	0.876841	0.851163	0.903295	4e-18
CHIP (Kar)	rs11212666-A	Chr11:108350451	Chr11:108479724	T	Diastolic blood pressure	Keaton JM	38689001	131781465	0.0854	0.0156	NR	0.055	0.116	4e-08
CHIP (Kar)	rs113892140-G	Chr2:196439005	Chr2:195574281	A	Lymphocytic leukemia	Rashkin SR	32887889	63346957	NR	NR	1.6442	NR	NR	2e-07
CHIP (Kar)	rs12632224-G	Chr3:159947100	Chr3:160229313	G	Clonal hematopoiesis (overall)	Kar SP	35835912	131719903	NR	NR	0.914028	0.885658	0.943307	2e-08
CHIP (Kar)	rs2853677-G	Chr5:1287194	Chr5:1287079	G	Clonal hematopoiesis (overall)	Kar SP	35835912	131719912	NR	NR	1.28208	1.24483	1.32044	3e-61
CHIP (Kar)	rs2853677-G	Chr5:1287194	Chr5:1287079	G	Clonal hematopoiesis (DNMT3A mutation)	Kar SP	35835912	131719960	NR	NR	1.2754	1.23242	1.31988	6e-44
CHIP (Kar)	rs2853677-G	Chr5:1287194	Chr5:1287079	G	Clonal hematopoiesis (small clone)	Kar SP	35835912	131720041	NR	NR	1.2398	1.19313	1.2883	5e-28
CHIP (Kar)	rs2853677-G	Chr5:1287194	Chr5:1287079	NR	Lung cancer	Byun J	35915169	100393180	-0.19	0.03	NR	0.13	0.25	1e-97
CHIP (Kar)	rs2853677-G	Chr5:1287194	Chr5:1287079	NR	Lung adenocarcinoma	Byun J	35915169	100393279	-0.26	0.03	NR	0.2	0.32	2e-110
CHIP (Kar)	rs2853677-G	Chr5:1287194	Chr5:1287079	A	Eosinophil percentage of white cells	Vuckovic D	32888494	101284586	0.0181572	0.00241054	NR	0.013	0.023	5e-14
CHIP (Kar)	rs2853677-G	Chr5:1287194	Chr5:1287079	A	Red blood cell count	Vuckovic D	32888494	101445620	-0.0195952	0.00241675	NR	0.015	0.024	5e-16
CHIP (Kar)	rs2853677-G	Chr5:1287194	Chr5:1287079	A	White blood cell count	Vuckovic D	32888494	63940791	-0.0169727	0.0024183	NR	0.012	0.022	2e-12
CHIP (Kar)	rs2853677-G	Chr5:1287194	Chr5:1287079	A	Mean corpuscular hemoglobin	Vuckovic D	32888494	64074925	0.0299411	0.00241702	NR	0.025	0.035	3e-35
CHIP (Kar)	rs2853677-G	Chr5:1287194	Chr5:1287079	A	Lymphocyte percentage of white cells	Vuckovic D	32888494	64078236	0.019951	0.00223858	NR	0.016	0.024	5e-19
CHIP (Kar)	rs2853677-G	Chr5:1287194	Chr5:1287079	A	Mean corpuscular volume	Vuckovic D	32888494	64090885	0.039547	0.00208439	NR	0.035	0.044	2e-34
CHIP (Kar)	rs2853677-G	Chr5:1287194	Chr5:1287079	A	Eosinophil counts	Vuckovic D	32888494	64200795	0.0158469	0.00223261	NR	0.011	0.02	1e-12
CHIP (Kar)	rs2853677-G	Chr5:1287194	Chr5:1287079	A	Platelet count	Vuckovic D	32888494	64340239	-0.0254188	0.00245808	NR	0.021	0.03	5e-25
CHIP (Kar)	rs2853677-G	Chr5:1287194	Chr5:1287079	A	Plateletcrit	Vuckovic D	32888494	64399574	-0.0348835	0.00246691	NR	0.03	0.04	2e-45
CHIP (Kar)	rs2853677-G	Chr5:1287194	Chr5:1287079	A	Neutrophil percentage of white cells	Vuckovic D	32888494	64402844	-0.0194795	0.00241727	NR	0.015	0.024	8e-16
CHIP (Kar)	rs2853677-G	Chr5:1287194	Chr5:1287079	A	Neutrophil count	Vuckovic D	32888494	64405168	-0.0220927	0.00242246	NR	0.017	0.027	8e-20
CHIP (Kar)	rs2853677-G	Chr5:1287194	Chr5:1287079	A	Mean spheric corpuscular volume	Vuckovic D	32888494	64408203	0.0249526	0.00244962	NR	0.02	0.03	2e-24
CHIP (Kar)	rs2853677-G	Chr5:1287194	Chr5:1287079	A	Mean reticulocyte volume	Vuckovic D	32888494	64412027	0.027466	0.0024642	NR	0.023	0.032	8e-29
CHIP (Kar)	rs2853677-G	Chr5:1287194	Chr5:1287079	A	Mean platelet volume	Vuckovic D	32888494	64415711	-0.0165905	0.00226681	NR	0.012	0.021	3e-13
CHIP (Kar)	rs2853677-G	Chr5:1287194	Chr5:1287079	G	Early onset non-small cell lung cancer	Fan J	37232355	118897426	NR	NR	1.48	1.36	1.6	4e-21
CHIP (Kar)	rs2853677-G	Chr5:1287194	Chr5:1287079	A	Low-grade serous epithelial ovarian cancer	Dareng EO	38723632	131811128	NR	NR	0.8	0.74	0.86	8e-10
CHIP (Kar)	rs2853677-G	Chr5:1287194	Chr5:1287079	A	Kidney cancer	Purdue MP	38671320	132773607	NR	NR	0.94	0.92	0.96	8e-10
CHIP (Kar)	rs2853677-G	Chr5:1287194	Chr5:1287079	G	Clonal hematopoiesis (mutational barcode method)	Stacey SN	37932435	134151320	NR	0.0127	1.26617	1.24	1.29	2e-76
CHIP (Kar)	rs2853677-G	Chr5:1287194	Chr5:1287079	G	Telomere length (principal component 1)	Burren OS	39192095	134409472	0.0733277	0.0020247	NR	0.069	0.077	3e-287
CHIP (Kar)	rs2853677-G	Chr5:1287194	Chr5:1287079	NR	Neutrophils and lymphocytes in blood (confirmatory factor analysis Factor 35)	Carey CE	38965376	136021276	NR	NR	NR	NR	NR	1e-12
CHIP (Kar)	rs2853677-G	Chr5:1287194	Chr5:1287079	NR	Platelet count	Chen CY	38116116	138944858	NR	NR	NR	NR	NR	3e-20
CHIP (Kar)	rs2853677-G	Chr5:1287194	Chr5:1287079	NR	Red blood cell count	Chen CY	38116116	138945581	NR	NR	NR	NR	NR	1e-14
CHIP (Kar)	rs2853677-G	Chr5:1287194	Chr5:1287079	G	Lung adenocarcinoma	Gorman BR	39366959	141944126	NR	NR	1.208	1.176	1.24	3e-44
CHIP (Kar)	rs2853677-G	Chr5:1287194	Chr5:1287079	G	eosinophil (fraction, maximum, inv-norm transformed)	Verma A	39024449	163051398	-0.02898	0.00304	NR	0.023	0.035	2e-21
CHIP (Kar)	rs2853677-G	Chr5:1287194	Chr5:1287079	G	lymphocyte (fraction, mean, inv-norm transformed)	Verma A	39024449	163348780	-0.02765	0.002995	NR	0.022	0.034	3e-20
CHIP (Kar)	rs2853677-G	Chr5:1287194	Chr5:1287079	G	lymphocyte (fraction, minimum, inv-norm transformed)	Verma A	39024449	163349229	-0.02017	0.002767	NR	0.015	0.026	3e-13
CHIP (Kar)	rs2853677-G	Chr5:1287194	Chr5:1287079	G	Cancer of bronchus; lung (PheCode 165.1)	Verma A	39024449	163373061	0.121	0.01431	NR	0.093	0.149	5e-21
CHIP (Kar)	rs2853677-G	Chr5:1287194	Chr5:1287079	C	Lung cancer	Zanetti KA	27393504	17346082	NR	NR	1.2818	1.181	1.3911	3e-09
CHIP (Kar)	rs2853677-G	Chr5:1287194	Chr5:1287079	C	Lung adenocarcinoma	Zanetti KA	27393504	17387001	NR	NR	1.37	1.23	1.53	1e-08
CHIP (Kar)	rs2853677-G	Chr5:1287194	Chr5:1287079	A	Plateletcrit	Astle WJ	27863252	21887059	-0.0456741	0.00369367	NR	0.038	0.053	4e-35
CHIP (Kar)	rs2853677-G	Chr5:1287194	Chr5:1287079	A	Mean corpuscular volume	Astle WJ	27863252	22007238	0.0350731	0.00356537	NR	0.028	0.042	8e-23
CHIP (Kar)	rs2853677-G	Chr5:1287194	Chr5:1287079	C	Lung adenocarcinoma	Shiraishi K	22797724	22994	NR	NR	1.41	1.32	1.5	3e-40
CHIP (Kar)	rs2853677-G	Chr5:1287194	Chr5:1287079	G	Benign prostatic hyperplasia and lower urinary tract symptoms	Gudmundsson J	30410027	35740604	NR	NR	1.12	1.09	1.15	2e-22
CHIP (Kar)	rs2853677-G	Chr5:1287194	Chr5:1287079	G	Benign prostatic hyperplasia and lower urinary tract symptoms (prostate cancer excluded)	Gudmundsson J	30410027	41345126	NR	NR	1.12	1.09	1.14	4e-20
CHIP (Kar)	rs2853677-G	Chr5:1287194	Chr5:1287079	G	Prostate-specific antigen levels	Gudmundsson J	30410027	41345480	0.029	NR	NR	NR	NR	9e-07
CHIP (Kar)	rs2853677-G	Chr5:1287194	Chr5:1287079	G	Keratinocyte cancer (MTAG)	Liyanage UE	31174203	47742148	NR	NR	1.08	1.06	1.1	3e-20
CHIP (Kar)	rs2853677-G	Chr5:1287194	Chr5:1287079	A	Mosaic loss of chromosome Y (Y chromosome dosage)	Terao C	31624269	51542773	0.027	NR	NR	NR	NR	2e-09
CHIP (Kar)	rs2853677-G	Chr5:1287194	Chr5:1287079	G	Mosaic loss of chromosome Y (Y chromosome dosage)	Terao C	31624269	51581709	0.005	NR	NR	NR	NR	8e-06
CHIP (Kar)	rs2853677-G	Chr5:1287194	Chr5:1287079	A	Leukocyte telomere length	Li C	32109421	55993984	-0.064	0.006	NR	0.052	0.076	3e-31
CHIP (Kar)	rs2853677-G	Chr5:1287194	Chr5:1287079	G	Myeloproliferative neoplasms	Bao EL	33057200	63328186	NR	NR	1.46	1.38	1.54	3e-44
CHIP (Kar)	rs2853677-G	Chr5:1287194	Chr5:1287079	NR	Intrinsic epigenetic age acceleration	McCartney DL	34187551	88924155	NR	NR	NR	NR	NR	7e-15
CHIP (Kar)	rs2853677-G	Chr5:1287194	Chr5:1287079	NR	Cancer	Brandes N	34290314	92408864	NR	0.00690591	1.05781	1.04	1.07	4e-16
CHIP (Kar)	rs2853677-G	Chr5:1287194	Chr5:1287079	A	Lung cancer	Sakaue S	34594039	93463377	-0.246993	0.0240047	NR	0.2	0.29	8e-25
CHIP (Kar)	rs2853677-G	Chr5:1287194	Chr5:1287079	A	Lung cancer	Sakaue S	34594039	93483146	-0.1597	0.0169	NR	0.13	0.19	3e-21
CHIP (Kar)	rs2853677-G	Chr5:1287194	Chr5:1287079	A	Skin cancer	Sakaue S	34594039	93485475	-0.0975	0.0096	NR	0.079	0.116	5e-24
CHIP (Kar)	rs2853677-G	Chr5:1287194	Chr5:1287079	NR	Telomere length	Taub MA	35530816	97277785	NR	NR	NR	NR	NR	8e-65
CHIP (Kar)	rs35452836-A	Chr6:109699446	Chr6:109378243	A	Clonal hematopoiesis (overall)	Kar SP	35835912	131719923	NR	NR	1.09677	1.06148	1.13323	3e-08
CHIP (Kar)	rs35452836-A	Chr6:109699446	Chr6:109378243	T	Lung cancer	McKay JD	28604730	22002782	NR	NR	1.06229	1.03577	1.0895	3e-06
CHIP (Kar)	rs7232918-G	Chr18:42149744	Chr18:44569779	A	Platelet count	Vuckovic D	32888494	64342345	0.0184131	0.00293563	NR	0.013	0.024	4e-10
DNMT3A (Kar)	rs1021797-A	Chr12:26566432	Chr12:26413499	NR	Red blood cell count	Kichaev G	30595370	36508737	NR	NR	NR	NR	NR	7e-11
DNMT3A (Kar)	rs10513551-G	Chr3:160086055	Chr3:160368267	T	LDL cholesterol	Klarin D	30275531	80057093	-0.0141	0.0022	NR	0.0098	0.0184	1e-10
DNMT3A (Kar)	rs12524502-A	Chr6:109654221	Chr6:109333018	A	Clonal hematopoiesis (DNMT3A mutation)	Kar SP	35835912	131719966	NR	NR	1.15558	1.11193	1.20094	2e-13
DNMT3A (Kar)	rs12524502-A	Chr6:109654221	Chr6:109333018	NR	Myeloproliferative neoplasms (MTAG)	Brown DW	37684235	131809184	0.008	0.001	NR	0.006	0.01	3e-08
DNMT3A (Kar)	rs228606-G	Chr11:108087847	Chr11:108217120	G	Clonal hematopoiesis (DNMT3A mutation)	Kar SP	35835912	131719973	NR	NR	0.876603	0.846906	0.907342	7e-14
DNMT3A (Kar)	rs2296312-T	Chr14:96178323	Chr14:95711986	T	Clonal hematopoiesis (DNMT3A mutation)	Kar SP	35835912	131719978	NR	NR	0.885346	0.84592	0.92661	2e-07
DNMT3A (Kar)	rs2841648-C	Chr6:43269179	Chr6:43301441	C	Type 2 diabetes	Suzuki K	38374256	164633139	NR	NR	NR	NR	NR	4e-10
DNMT3A (Kar)	rs2853677-G	Chr5:1287194	Chr5:1287079	G	Clonal hematopoiesis (overall)	Kar SP	35835912	131719912	NR	NR	1.28208	1.24483	1.32044	3e-61
DNMT3A (Kar)	rs2853677-G	Chr5:1287194	Chr5:1287079	G	Clonal hematopoiesis (DNMT3A mutation)	Kar SP	35835912	131719960	NR	NR	1.2754	1.23242	1.31988	6e-44
DNMT3A (Kar)	rs2853677-G	Chr5:1287194	Chr5:1287079	G	Clonal hematopoiesis (small clone)	Kar SP	35835912	131720041	NR	NR	1.2398	1.19313	1.2883	5e-28
DNMT3A (Kar)	rs2853677-G	Chr5:1287194	Chr5:1287079	NR	Lung cancer	Byun J	35915169	100393180	-0.19	0.03	NR	0.13	0.25	1e-97
DNMT3A (Kar)	rs2853677-G	Chr5:1287194	Chr5:1287079	NR	Lung adenocarcinoma	Byun J	35915169	100393279	-0.26	0.03	NR	0.2	0.32	2e-110
DNMT3A (Kar)	rs2853677-G	Chr5:1287194	Chr5:1287079	A	Eosinophil percentage of white cells	Vuckovic D	32888494	101284586	0.0181572	0.00241054	NR	0.013	0.023	5e-14
DNMT3A (Kar)	rs2853677-G	Chr5:1287194	Chr5:1287079	A	Red blood cell count	Vuckovic D	32888494	101445620	-0.0195952	0.00241675	NR	0.015	0.024	5e-16
DNMT3A (Kar)	rs2853677-G	Chr5:1287194	Chr5:1287079	A	White blood cell count	Vuckovic D	32888494	63940791	-0.0169727	0.0024183	NR	0.012	0.022	2e-12
DNMT3A (Kar)	rs2853677-G	Chr5:1287194	Chr5:1287079	A	Mean corpuscular hemoglobin	Vuckovic D	32888494	64074925	0.0299411	0.00241702	NR	0.025	0.035	3e-35
DNMT3A (Kar)	rs2853677-G	Chr5:1287194	Chr5:1287079	A	Lymphocyte percentage of white cells	Vuckovic D	32888494	64078236	0.019951	0.00223858	NR	0.016	0.024	5e-19
DNMT3A (Kar)	rs2853677-G	Chr5:1287194	Chr5:1287079	A	Mean corpuscular volume	Vuckovic D	32888494	64090885	0.039547	0.00208439	NR	0.035	0.044	2e-34
DNMT3A (Kar)	rs2853677-G	Chr5:1287194	Chr5:1287079	A	Eosinophil counts	Vuckovic D	32888494	64200795	0.0158469	0.00223261	NR	0.011	0.02	1e-12
DNMT3A (Kar)	rs2853677-G	Chr5:1287194	Chr5:1287079	A	Platelet count	Vuckovic D	32888494	64340239	-0.0254188	0.00245808	NR	0.021	0.03	5e-25
DNMT3A (Kar)	rs2853677-G	Chr5:1287194	Chr5:1287079	A	Plateletcrit	Vuckovic D	32888494	64399574	-0.0348835	0.00246691	NR	0.03	0.04	2e-45
DNMT3A (Kar)	rs2853677-G	Chr5:1287194	Chr5:1287079	A	Neutrophil percentage of white cells	Vuckovic D	32888494	64402844	-0.0194795	0.00241727	NR	0.015	0.024	8e-16
DNMT3A (Kar)	rs2853677-G	Chr5:1287194	Chr5:1287079	A	Neutrophil count	Vuckovic D	32888494	64405168	-0.0220927	0.00242246	NR	0.017	0.027	8e-20
DNMT3A (Kar)	rs2853677-G	Chr5:1287194	Chr5:1287079	A	Mean spheric corpuscular volume	Vuckovic D	32888494	64408203	0.0249526	0.00244962	NR	0.02	0.03	2e-24
DNMT3A (Kar)	rs2853677-G	Chr5:1287194	Chr5:1287079	A	Mean reticulocyte volume	Vuckovic D	32888494	64412027	0.027466	0.0024642	NR	0.023	0.032	8e-29
DNMT3A (Kar)	rs2853677-G	Chr5:1287194	Chr5:1287079	A	Mean platelet volume	Vuckovic D	32888494	64415711	-0.0165905	0.00226681	NR	0.012	0.021	3e-13
DNMT3A (Kar)	rs2853677-G	Chr5:1287194	Chr5:1287079	G	Early onset non-small cell lung cancer	Fan J	37232355	118897426	NR	NR	1.48	1.36	1.6	4e-21
DNMT3A (Kar)	rs2853677-G	Chr5:1287194	Chr5:1287079	A	Low-grade serous epithelial ovarian cancer	Dareng EO	38723632	131811128	NR	NR	0.8	0.74	0.86	8e-10
DNMT3A (Kar)	rs2853677-G	Chr5:1287194	Chr5:1287079	A	Kidney cancer	Purdue MP	38671320	132773607	NR	NR	0.94	0.92	0.96	8e-10
DNMT3A (Kar)	rs2853677-G	Chr5:1287194	Chr5:1287079	G	Clonal hematopoiesis (mutational barcode method)	Stacey SN	37932435	134151320	NR	0.0127	1.26617	1.24	1.29	2e-76
DNMT3A (Kar)	rs2853677-G	Chr5:1287194	Chr5:1287079	G	Telomere length (principal component 1)	Burren OS	39192095	134409472	0.0733277	0.0020247	NR	0.069	0.077	3e-287
DNMT3A (Kar)	rs2853677-G	Chr5:1287194	Chr5:1287079	NR	Neutrophils and lymphocytes in blood (confirmatory factor analysis Factor 35)	Carey CE	38965376	136021276	NR	NR	NR	NR	NR	1e-12
DNMT3A (Kar)	rs2853677-G	Chr5:1287194	Chr5:1287079	NR	Platelet count	Chen CY	38116116	138944858	NR	NR	NR	NR	NR	3e-20
DNMT3A (Kar)	rs2853677-G	Chr5:1287194	Chr5:1287079	NR	Red blood cell count	Chen CY	38116116	138945581	NR	NR	NR	NR	NR	1e-14
DNMT3A (Kar)	rs2853677-G	Chr5:1287194	Chr5:1287079	G	Lung adenocarcinoma	Gorman BR	39366959	141944126	NR	NR	1.208	1.176	1.24	3e-44
DNMT3A (Kar)	rs2853677-G	Chr5:1287194	Chr5:1287079	G	eosinophil (fraction, maximum, inv-norm transformed)	Verma A	39024449	163051398	-0.02898	0.00304	NR	0.023	0.035	2e-21
DNMT3A (Kar)	rs2853677-G	Chr5:1287194	Chr5:1287079	G	lymphocyte (fraction, mean, inv-norm transformed)	Verma A	39024449	163348780	-0.02765	0.002995	NR	0.022	0.034	3e-20
DNMT3A (Kar)	rs2853677-G	Chr5:1287194	Chr5:1287079	G	lymphocyte (fraction, minimum, inv-norm transformed)	Verma A	39024449	163349229	-0.02017	0.002767	NR	0.015	0.026	3e-13
DNMT3A (Kar)	rs2853677-G	Chr5:1287194	Chr5:1287079	G	Cancer of bronchus; lung (PheCode 165.1)	Verma A	39024449	163373061	0.121	0.01431	NR	0.093	0.149	5e-21
DNMT3A (Kar)	rs2853677-G	Chr5:1287194	Chr5:1287079	C	Lung cancer	Zanetti KA	27393504	17346082	NR	NR	1.2818	1.181	1.3911	3e-09
DNMT3A (Kar)	rs2853677-G	Chr5:1287194	Chr5:1287079	C	Lung adenocarcinoma	Zanetti KA	27393504	17387001	NR	NR	1.37	1.23	1.53	1e-08
DNMT3A (Kar)	rs2853677-G	Chr5:1287194	Chr5:1287079	A	Plateletcrit	Astle WJ	27863252	21887059	-0.0456741	0.00369367	NR	0.038	0.053	4e-35
DNMT3A (Kar)	rs2853677-G	Chr5:1287194	Chr5:1287079	A	Mean corpuscular volume	Astle WJ	27863252	22007238	0.0350731	0.00356537	NR	0.028	0.042	8e-23
DNMT3A (Kar)	rs2853677-G	Chr5:1287194	Chr5:1287079	C	Lung adenocarcinoma	Shiraishi K	22797724	22994	NR	NR	1.41	1.32	1.5	3e-40
DNMT3A (Kar)	rs2853677-G	Chr5:1287194	Chr5:1287079	G	Benign prostatic hyperplasia and lower urinary tract symptoms	Gudmundsson J	30410027	35740604	NR	NR	1.12	1.09	1.15	2e-22
DNMT3A (Kar)	rs2853677-G	Chr5:1287194	Chr5:1287079	G	Benign prostatic hyperplasia and lower urinary tract symptoms (prostate cancer excluded)	Gudmundsson J	30410027	41345126	NR	NR	1.12	1.09	1.14	4e-20
DNMT3A (Kar)	rs2853677-G	Chr5:1287194	Chr5:1287079	G	Prostate-specific antigen levels	Gudmundsson J	30410027	41345480	0.029	NR	NR	NR	NR	9e-07
DNMT3A (Kar)	rs2853677-G	Chr5:1287194	Chr5:1287079	G	Keratinocyte cancer (MTAG)	Liyanage UE	31174203	47742148	NR	NR	1.08	1.06	1.1	3e-20
DNMT3A (Kar)	rs2853677-G	Chr5:1287194	Chr5:1287079	A	Mosaic loss of chromosome Y (Y chromosome dosage)	Terao C	31624269	51542773	0.027	NR	NR	NR	NR	2e-09
DNMT3A (Kar)	rs2853677-G	Chr5:1287194	Chr5:1287079	G	Mosaic loss of chromosome Y (Y chromosome dosage)	Terao C	31624269	51581709	0.005	NR	NR	NR	NR	8e-06
DNMT3A (Kar)	rs2853677-G	Chr5:1287194	Chr5:1287079	A	Leukocyte telomere length	Li C	32109421	55993984	-0.064	0.006	NR	0.052	0.076	3e-31
DNMT3A (Kar)	rs2853677-G	Chr5:1287194	Chr5:1287079	G	Myeloproliferative neoplasms	Bao EL	33057200	63328186	NR	NR	1.46	1.38	1.54	3e-44
DNMT3A (Kar)	rs2853677-G	Chr5:1287194	Chr5:1287079	NR	Intrinsic epigenetic age acceleration	McCartney DL	34187551	88924155	NR	NR	NR	NR	NR	7e-15
DNMT3A (Kar)	rs2853677-G	Chr5:1287194	Chr5:1287079	NR	Cancer	Brandes N	34290314	92408864	NR	0.00690591	1.05781	1.04	1.07	4e-16
DNMT3A (Kar)	rs2853677-G	Chr5:1287194	Chr5:1287079	A	Lung cancer	Sakaue S	34594039	93463377	-0.246993	0.0240047	NR	0.2	0.29	8e-25
DNMT3A (Kar)	rs2853677-G	Chr5:1287194	Chr5:1287079	A	Lung cancer	Sakaue S	34594039	93483146	-0.1597	0.0169	NR	0.13	0.19	3e-21
DNMT3A (Kar)	rs2853677-G	Chr5:1287194	Chr5:1287079	A	Skin cancer	Sakaue S	34594039	93485475	-0.0975	0.0096	NR	0.079	0.116	5e-24
DNMT3A (Kar)	rs2853677-G	Chr5:1287194	Chr5:1287079	NR	Telomere length	Taub MA	35530816	97277785	NR	NR	NR	NR	NR	8e-65
DNMT3A (Kar)	rs62237573-C	Chr22:28552698	Chr22:28156710	T	Breast cancer	Rashkin SR	32887889	63345192	NR	NR	1.34935	NR	NR	8e-09
DNMT3A (Kar)	rs62237573-C	Chr22:28552698	Chr22:28156710	T	Postmenopausal breast cancer	Harris BHL	38538606	131609636	0.347499	0.0692536	NR	0.21	0.48	5e-07
DNMT3A (Kar)	rs62237573-C	Chr22:28552698	Chr22:28156710	T	Breast cancer	Michailidou K	29059683	41309548	0.4256	0.034	NR	0.36	0.49	7e-36
DNMT3A (Kar)	rs8088824-C	Chr18:42151261	Chr18:44571296	C	Clonal hematopoiesis (DNMT3A mutation)	Kar SP	35835912	131719982	NR	NR	1.18036	1.13527	1.22723	7e-17
DNMT3A (Kar)	rs8088824-C	Chr18:42151261	Chr18:44571296	T	Plateletcrit	Vuckovic D	32888494	64401462	0.0217122	0.00272063	NR	0.016	0.027	1e-15
DNMT3A (Kar)	rs8088824-C	Chr18:42151261	Chr18:44571296	C	Telomere length (principal component 1)	Burren OS	39192095	134410372	-0.029616	0.00235848	NR	0.025	0.034	4e-36
DNMT3A (Kar)	rs8088824-C	Chr18:42151261	Chr18:44571296	T	Plateletcrit	Astle WJ	27863252	21887888	0.032333	0.00431433	NR	0.024	0.041	7e-14
DNMT3A (Kar)	rs8088824-C	Chr18:42151261	Chr18:44571296	C	Mosaic loss of chromosome Y (Y chromosome dosage)	Terao C	31624269	51542984	-0.056	NR	NR	NR	NR	3e-23
DNMT3A (Kar)	rs8088824-C	Chr18:42151261	Chr18:44571296	NR	Myeloproliferative neoplasms (MTAG)	Brown DW	37684235	131809284	-0.014	0.0016	NR	0.011	0.017	1e-17
DNMT3A (Kar)	rs9943081-C	Chr1:226538054	Chr1:226350353	NR	Platelet count	Chen CY	38116116	138944727	NR	NR	NR	NR	NR	9e-13
DNMT3A (Kar)	rs9943081-C	Chr1:226538054	Chr1:226350353	A	Platelet count	Sakaue S	34594039	93530951	-0.0213	0.0024	NR	0.017	0.026	2e-19
DNMT3A (Kar)	rs9943081-C	Chr1:226538054	Chr1:226350353	A	Platelet count	Chen MH	32888493	62499775	NR	NR	NR	NR	NR	3e-30
TET2 (Kar)	rs2736100-C	Chr5:1286516	Chr5:1286401	C	Clonal hematopoiesis (TET2 mutation)	Kar SP	35835912	131719998	NR	NR	1.21834	1.1554	1.28471	3e-13
TET2 (Kar)	rs2736100-C	Chr5:1286516	Chr5:1286401	A	Monocyte percentage of white cells	Vuckovic D	32888494	64419180	0.0138212	0.00222218	NR	0.0095	0.0182	5e-10
TET2 (Kar)	rs2736100-C	Chr5:1286516	Chr5:1286401	NR	Inflammatory markers and poor diet (confirmatory factor analysis Factor 30)	Carey CE	38965376	136020171	NR	NR	NR	NR	NR	3e-09
TET2 (Kar)	rs2736100-C	Chr5:1286516	Chr5:1286401	C	hematocrit (maximum, inv-norm transformed)	Verma A	39024449	163061230	0.02665	0.00254	NR	0.022	0.032	9e-26
TET2 (Kar)	rs2736100-C	Chr5:1286516	Chr5:1286401	C	hematocrit (mean, inv-norm transformed)	Verma A	39024449	163062600	0.02288	0.002545	NR	0.018	0.028	2e-19
TET2 (Kar)	rs2736100-C	Chr5:1286516	Chr5:1286401	C	lymphocyte (fraction, maximum, inv-norm transformed)	Verma A	39024449	163111314	-0.03159	0.002799	NR	0.026	0.037	2e-29
TET2 (Kar)	rs2736100-C	Chr5:1286516	Chr5:1286401	C	lymphocyte (fraction, mean, inv-norm transformed)	Verma A	39024449	163112328	-0.03027	0.002747	NR	0.025	0.036	3e-28
TET2 (Kar)	rs2736100-C	Chr5:1286516	Chr5:1286401	C	lymphocyte (fraction, minimum, inv-norm transformed)	Verma A	39024449	163112899	-0.02034	0.002628	NR	0.015	0.025	1e-14
TET2 (Kar)	rs2736100-C	Chr5:1286516	Chr5:1286401	C	neutrophil (fraction, minimum, inv-norm transformed)	Verma A	39024449	163162626	0.03249	0.003022	NR	0.027	0.038	6e-27
TET2 (Kar)	rs2736100-C	Chr5:1286516	Chr5:1286401	C	red blood cell count (RBC, maximum, inv-norm transformed)	Verma A	39024449	163225156	0.0442	0.005782	NR	0.033	0.056	2e-14
TET2 (Kar)	rs2736100-C	Chr5:1286516	Chr5:1286401	C	hematocrit (maximum, inv-norm transformed)	Verma A	39024449	163330367	0.01923	0.002517	NR	0.014	0.024	2e-14
TET2 (Kar)	rs2736100-C	Chr5:1286516	Chr5:1286401	C	lymphocyte (fraction, maximum, inv-norm transformed)	Verma A	39024449	163348189	-0.02477	0.002739	NR	0.019	0.03	2e-19
TET2 (Kar)	rs2736100-C	Chr5:1286516	Chr5:1286401	A	Platelet count	Astle WJ	27863252	21888783	-0.0335519	0.00363869	NR	0.026	0.041	3e-20
TET2 (Kar)	rs2736100-C	Chr5:1286516	Chr5:1286401	A	Mean corpuscular hemoglobin	Astle WJ	27863252	22074582	0.0429403	0.00353311	NR	0.036	0.05	5e-34
TET2 (Kar)	rs2736100-C	Chr5:1286516	Chr5:1286401	G	EGFR mutation-positive lung adenocarcinoma	Shiraishi K	27501781	15781653	NR	NR	1.42	1.34	1.5	2e-31
TET2 (Kar)	rs2736100-C	Chr5:1286516	Chr5:1286401	A	Intrinsic epigenetic age acceleration	McCartney DL	34187551	88923238	-0.2024	0.0305	NR	0.14	0.26	3e-11
TET2 (Kar)	rs2736100-C	Chr5:1286516	Chr5:1286401	NR	Telomere length	Taub MA	35530816	97278059	NR	NR	NR	NR	NR	5e-79
TET2 (Kar)	rs2736100-C	Chr5:1286516	Chr5:1286401	A	Platelet count	Chen MH	32888493	62500273	NR	NR	NR	NR	NR	8e-122
TET2 (Kar)	rs2736100-C	Chr5:1286516	Chr5:1286401	G	Lung adenocarcinoma	Landi MT	19836008	13979	NR	NR	1.12	1.08	1.16	2e-10
TET2 (Kar)	rs2736100-C	Chr5:1286516	Chr5:1286401	NR	Red blood cell count	Lee CJ	36329257	101370151	-0.0150183	NR	NR	NR	NR	2e-12
TET2 (Kar)	rs2736100-C	Chr5:1286516	Chr5:1286401	NR	Platelet count	Lee CJ	36329257	101371505	-2.24878	NR	NR	NR	NR	2e-16
TET2 (Kar)	rs2736100-C	Chr5:1286516	Chr5:1286401	C	Lung cancer or head/neck cancer (pleiotropy)	Guo H	36819030	105595219	NR	NR	NR	NR	NR	1e-09
TET2 (Kar)	rs2736100-C	Chr5:1286516	Chr5:1286401	A	Idiopathic pulmonary fibrosis	Mushiroda T	18835860	11907	NR	NR	2.11	1.61	2.78	3e-08
TET2 (Kar)	rs2736100-C	Chr5:1286516	Chr5:1286401	NR	Abdominal aortic aneurysm	Roychowdhury T	37845353	132635156	0.0467	0.0079	NR	0.031	0.062	3e-09
TET2 (Kar)	rs2736100-C	Chr5:1286516	Chr5:1286401	G	Glioma	Shete S	19578367	13420	NR	NR	1.27	1.19	1.37	2e-17
TET2 (Kar)	rs2736100-C	Chr5:1286516	Chr5:1286401	T	Testicular germ cell cancer	Turnbull C	20543847	15411	NR	NR	1.33	1.18	1.5	8e-15
TET2 (Kar)	rs2736100-C	Chr5:1286516	Chr5:1286401	G	Lung adenocarcinoma	Hsiung CA	20700438	15972	NR	NR	1.46	1.35	1.57	2e-22
TET2 (Kar)	rs2736100-C	Chr5:1286516	Chr5:1286401	C	Lung adenocarcinoma	Miki D	20871597	16124	NR	NR	1.27	1.19	1.37	3e-11
TET2 (Kar)	rs2736100-C	Chr5:1286516	Chr5:1286401	NR	Glioma	Sanson M	21531791	18066	NR	NR	1.25	NR	NR	1e-14
TET2 (Kar)	rs2736100-C	Chr5:1286516	Chr5:1286401	C	Lung cancer	Hu Z	21725308	18594	NR	NR	1.27	1.22	1.33	1e-27
TET2 (Kar)	rs2736100-C	Chr5:1286516	Chr5:1286401	NR	Glioma	Yang TH	21827660	18906	NR	NR	NR	NR	NR	7e-09
TET2 (Kar)	rs2736100-C	Chr5:1286516	Chr5:1286401	A	Mean corpuscular volume	van Rooij FJA	28017375	19318113	0.0028	0.0006	NR	0.0016	0.004	3e-06
TET2 (Kar)	rs2736100-C	Chr5:1286516	Chr5:1286401	NR	Mean corpuscular volume	van Rooij FJA	28017375	19318188	NR	NR	NR	NR	NR	2e-11
TET2 (Kar)	rs2736100-C	Chr5:1286516	Chr5:1286401	NR	Mean corpuscular hemoglobin	van Rooij FJA	28017375	19318509	NR	NR	NR	NR	NR	1e-08
TET2 (Kar)	rs2736100-C	Chr5:1286516	Chr5:1286401	A	Testicular germ cell tumor	Wang Z	28604732	21659000	NR	NR	1.29	1.22‚Äì1.37	NR	8e-20
TET2 (Kar)	rs2736100-C	Chr5:1286516	Chr5:1286401	A	Testicular germ cell tumor	Litchfield K	28604728	21961437	NR	NR	1.28	1.24‚Äì1.33]	NR	9e-25
TET2 (Kar)	rs2736100-C	Chr5:1286516	Chr5:1286401	G	Glioma	Rajaraman P	22886559	23171	NR	NR	1.3	1.19	1.41	4e-09
TET2 (Kar)	rs2736100-C	Chr5:1286516	Chr5:1286401	G	Red blood cell count	Kamatani Y	20139978	24365	0.067	0.012	NR	0.043	0.091	3e-08
TET2 (Kar)	rs2736100-C	Chr5:1286516	Chr5:1286401	G	Lung cancer	Lan Q	23143601	25885	NR	NR	1.38	1.3	1.47	4e-27
TET2 (Kar)	rs2736100-C	Chr5:1286516	Chr5:1286401	A	Interstitial lung disease	Fingerlin TE	23583980	30632	NR	NR	1.37	1.27	1.49	2e-19
TET2 (Kar)	rs2736100-C	Chr5:1286516	Chr5:1286401	NR	Platelet count	Kanai M	29403010	31583589	-0.04449	0.004325	NR	0.036	0.053	8e-25
TET2 (Kar)	rs2736100-C	Chr5:1286516	Chr5:1286401	C	Glioma	Chen H	30714141	36787529	NR	NR	1.27	1.18	1.35	2e-12
TET2 (Kar)	rs2736100-C	Chr5:1286516	Chr5:1286401	C	Telomere length	Liu Y	24465473	40037	0.0808	NR	NR	NR	NR	4e-06
TET2 (Kar)	rs2736100-C	Chr5:1286516	Chr5:1286401	C	Glioma (high-grade)	Walsh KM	24908248	42820	NR	NR	1.39	1.28	1.5	1e-15
TET2 (Kar)	rs2736100-C	Chr5:1286516	Chr5:1286401	C	Myeloid clonal hematopoiesis	Dawoud AAZ	32518416	62177253	NR	NR	1.3459	NR	NR	3e-12
TET2 (Kar)	rs2736100-C	Chr5:1286516	Chr5:1286401	NR	Adult diffuse glioma (IDH wildtype)	Eckel-Passow JE	32386320	63586182	-8.283	NR	NR	NR	NR	1e-16
TET2 (Kar)	rs2736100-C	Chr5:1286516	Chr5:1286401	C	Intrinsic epigenetic age acceleration	Lin WY	34962275	97355959	0.7105	0.1083	NR	0.5	0.92	7e-11
TET2 (Kar)	rs2736100-C	Chr5:1286516	Chr5:1286401	C	DNA methylation Hannum age acceleration	Lin WY	34962275	97355977	0.5003	0.1058	NR	0.29	0.71	2e-06
Large-Clone (Kar)	rs12632224-G	Chr3:159947100	Chr3:160229313	G	Clonal hematopoiesis (overall)	Kar SP	35835912	131719903	NR	NR	0.914028	0.885658	0.943307	2e-08
Large-Clone (Kar)	rs2468947-C	Chr12:48718808	Chr12:48325025	A	Prostate cancer	Rashkin SR	32887889	63347543	NR	NR	1.13289	NR	NR	1e-08
Large-Clone (Kar)	rs76887998-T	Chr1:226539353	Chr1:226351652	C	Platelet count	Vuckovic D	32888494	64339579	-0.0233701	0.00317053	NR	0.017	0.03	2e-13
Large-Clone (Kar)	rs76887998-T	Chr1:226539353	Chr1:226351652	C	Plateletcrit	Vuckovic D	32888494	64398947	-0.0257225	0.00317846	NR	0.019	0.032	6e-16
Large-Clone (Kar)	rs76887998-T	Chr1:226539353	Chr1:226351652	T	platelet count (maximum, inv-norm transformed)	Verma A	39024449	163419543	0.04275	0.004243	NR	0.034	0.051	8e-24
Large-Clone (Kar)	rs76887998-T	Chr1:226539353	Chr1:226351652	T	platelet count (mean, inv-norm transformed)	Verma A	39024449	163420976	0.05123	0.004379	NR	0.043	0.06	1e-31
Large-Clone (Kar)	rs76887998-T	Chr1:226539353	Chr1:226351652	T	platelet count (minimum, inv-norm transformed)	Verma A	39024449	163422649	0.04612	0.004146	NR	0.038	0.054	1e-28
Large-Clone (Kar)	rs76887998-T	Chr1:226539353	Chr1:226351652	NR	Myeloproliferative neoplasms (MTAG)	Brown DW	37684235	131809114	0.015	0.002	NR	0.011	0.019	1e-15
Large-Clone (Kar)	rs7705526-C	Chr5:1285974	Chr5:1285859	C	Clonal hematopoiesis (large clone)	Kar SP	35835912	131720018	NR	NR	0.724784	0.692121	0.758988	1e-42
Large-Clone (Kar)	rs7705526-C	Chr5:1285974	Chr5:1285859	A	Eosinophil percentage of white cells	Vuckovic D	32888494	101284582	-0.0158074	0.00257338	NR	0.011	0.021	8e-10
Large-Clone (Kar)	rs7705526-C	Chr5:1285974	Chr5:1285859	A	Red blood cell count	Vuckovic D	32888494	101445616	0.0307028	0.00257809	NR	0.026	0.036	1e-32
Large-Clone (Kar)	rs7705526-C	Chr5:1285974	Chr5:1285859	A	White blood cell count	Vuckovic D	32888494	63940787	0.022162	0.00257855	NR	0.017	0.027	8e-18
Large-Clone (Kar)	rs7705526-C	Chr5:1285974	Chr5:1285859	A	Mean corpuscular hemoglobin	Vuckovic D	32888494	64074921	-0.0333853	0.00257776	NR	0.028	0.038	2e-38
Large-Clone (Kar)	rs7705526-C	Chr5:1285974	Chr5:1285859	A	Mean corpuscular volume	Vuckovic D	32888494	64090881	-0.049392	0.00222505	NR	0.045	0.054	5e-45
Large-Clone (Kar)	rs7705526-C	Chr5:1285974	Chr5:1285859	A	Platelet count	Vuckovic D	32888494	64340235	0.0319441	0.00262416	NR	0.027	0.037	4e-34
Large-Clone (Kar)	rs7705526-C	Chr5:1285974	Chr5:1285859	A	Plateletcrit	Vuckovic D	32888494	64399570	0.0424512	0.00263094	NR	0.037	0.048	2e-58
Large-Clone (Kar)	rs7705526-C	Chr5:1285974	Chr5:1285859	A	Neutrophil percentage of white cells	Vuckovic D	32888494	64402840	0.0174524	0.00258052	NR	0.012	0.023	1e-11
Large-Clone (Kar)	rs7705526-C	Chr5:1285974	Chr5:1285859	A	Neutrophil count	Vuckovic D	32888494	64405164	0.0249585	0.0025828	NR	0.02	0.03	4e-22
Large-Clone (Kar)	rs7705526-C	Chr5:1285974	Chr5:1285859	A	Mean spheric corpuscular volume	Vuckovic D	32888494	64408199	-0.0331122	0.00261167	NR	0.028	0.038	8e-37
Large-Clone (Kar)	rs7705526-C	Chr5:1285974	Chr5:1285859	A	Mean reticulocyte volume	Vuckovic D	32888494	64412023	-0.0308671	0.00262755	NR	0.026	0.036	7e-32
Large-Clone (Kar)	rs7705526-C	Chr5:1285974	Chr5:1285859	A	Clonal hematopoiesis (mutational barcode method)	Stacey SN	37932435	134151314	NR	0.0133	1.28287	1.26	1.31	2e-78
Large-Clone (Kar)	rs7705526-C	Chr5:1285974	Chr5:1285859	C	Telomere length (principal component 1)	Burren OS	39192095	134410287	-0.104396	0.00216065	NR	0.1	0.11	1e-300
Large-Clone (Kar)	rs7705526-C	Chr5:1285974	Chr5:1285859	C	Telomere length (principal component 2)	Burren OS	39192095	134410595	-0.0258285	0.00226889	NR	0.021	0.03	5e-30
Large-Clone (Kar)	rs7705526-C	Chr5:1285974	Chr5:1285859	A	Lung adenocarcinoma (conditioned on cigarettes per day)	Gorman BR	39366959	141943875	NR	NR	1.234	1.204	1.265	2e-62
Large-Clone (Kar)	rs7705526-C	Chr5:1285974	Chr5:1285859	A	Lung cancer (conditioned on cigarettes per day)	Gorman BR	39366959	141944048	NR	NR	1.108	1.086	1.131	2e-23
Large-Clone (Kar)	rs7705526-C	Chr5:1285974	Chr5:1285859	A	Lung adenocarcinoma	Gorman BR	39366959	141944120	NR	NR	1.234	1.2	1.269	1e-50
Large-Clone (Kar)	rs7705526-C	Chr5:1285974	Chr5:1285859	C	eosinophil (fraction, mean, inv-norm transformed)	Verma A	39024449	163053821	0.03877	0.003196	NR	0.033	0.045	7e-34
Large-Clone (Kar)	rs7705526-C	Chr5:1285974	Chr5:1285859	C	eosinophil (fraction, minimum, inv-norm transformed)	Verma A	39024449	163054760	0.0251	0.003024	NR	0.019	0.031	1e-16
Large-Clone (Kar)	rs7705526-C	Chr5:1285974	Chr5:1285859	C	mean corpuscular hemoglobin (MCH, maximum, inv-norm transformed)	Verma A	39024449	163116539	0.08377	0.002986	NR	0.078	0.09	4e-173
Large-Clone (Kar)	rs7705526-C	Chr5:1285974	Chr5:1285859	C	mean corpuscular hemoglobin (MCH, mean, inv-norm transformed)	Verma A	39024449	163119993	0.09209	0.003027	NR	0.086	0.098	3e-203
Large-Clone (Kar)	rs7705526-C	Chr5:1285974	Chr5:1285859	C	mean corpuscular hemoglobin (MCH, minimum, inv-norm transformed)	Verma A	39024449	163122936	0.08618	0.003029	NR	0.08	0.092	4e-178
Large-Clone (Kar)	rs7705526-C	Chr5:1285974	Chr5:1285859	C	mean corpuscular volume (MCV, maximum, inv-norm transformed)	Verma A	39024449	163128140	0.05492	0.006501	NR	0.042	0.068	3e-17
Large-Clone (Kar)	rs7705526-C	Chr5:1285974	Chr5:1285859	C	monocyte (absolute count, maximum, inv-norm transformed)	Verma A	39024449	163140303	-0.02897	0.003436	NR	0.022	0.036	3e-17
Large-Clone (Kar)	rs7705526-C	Chr5:1285974	Chr5:1285859	C	monocyte (absolute count, mean, inv-norm transformed)	Verma A	39024449	163142661	-0.03822	0.003586	NR	0.031	0.045	2e-26
Large-Clone (Kar)	rs7705526-C	Chr5:1285974	Chr5:1285859	C	monocyte (absolute count, minimum, inv-norm transformed)	Verma A	39024449	163144155	-0.03103	0.003547	NR	0.024	0.038	2e-18
Large-Clone (Kar)	rs7705526-C	Chr5:1285974	Chr5:1285859	C	neutrophil (absolute count, maximum, inv-norm transformed)	Verma A	39024449	163157894	-0.03808	0.003128	NR	0.032	0.044	4e-34
Large-Clone (Kar)	rs7705526-C	Chr5:1285974	Chr5:1285859	C	neutrophil (absolute count, mean, inv-norm transformed)	Verma A	39024449	163159104	-0.04951	0.003226	NR	0.043	0.056	4e-53
Large-Clone (Kar)	rs7705526-C	Chr5:1285974	Chr5:1285859	C	neutrophil (absolute count, minimum, inv-norm transformed)	Verma A	39024449	163160258	-0.04472	0.003276	NR	0.038	0.051	2e-42
Large-Clone (Kar)	rs7705526-C	Chr5:1285974	Chr5:1285859	C	neutrophil (fraction, maximum, inv-norm transformed)	Verma A	39024449	163160759	-0.02358	0.003127	NR	0.017	0.03	5e-14
Large-Clone (Kar)	rs7705526-C	Chr5:1285974	Chr5:1285859	C	neutrophil (fraction, mean, inv-norm transformed)	Verma A	39024449	163161797	-0.03642	0.003312	NR	0.03	0.043	4e-28
Large-Clone (Kar)	rs7705526-C	Chr5:1285974	Chr5:1285859	C	Lymphoid leukemia (PheCode 204.1)	Verma A	39024449	163166639	-0.1785	0.02721	NR	0.13	0.23	5e-11
Large-Clone (Kar)	rs7705526-C	Chr5:1285974	Chr5:1285859	C	Diseases of white blood cells (PheCode 288)	Verma A	39024449	163180488	-0.08219	0.01159	NR	0.059	0.105	3e-13
Large-Clone (Kar)	rs7705526-C	Chr5:1285974	Chr5:1285859	C	Elevated white blood cell count (PheCode 288.2)	Verma A	39024449	163180645	-0.09943	0.0135	NR	0.073	0.126	8e-14
Large-Clone (Kar)	rs7705526-C	Chr5:1285974	Chr5:1285859	C	platelet count (maximum, inv-norm transformed)	Verma A	39024449	163207501	-0.06552	0.003094	NR	0.059	0.072	2e-99
Large-Clone (Kar)	rs7705526-C	Chr5:1285974	Chr5:1285859	C	platelet count (mean, inv-norm transformed)	Verma A	39024449	163211851	-0.07627	0.003084	NR	0.07	0.082	5e-135
Large-Clone (Kar)	rs7705526-C	Chr5:1285974	Chr5:1285859	C	platelet count (minimum, inv-norm transformed)	Verma A	39024449	163215305	-0.06149	0.002962	NR	0.056	0.067	1e-95
Large-Clone (Kar)	rs7705526-C	Chr5:1285974	Chr5:1285859	C	white blood cell count (WBC, maximum, inv-norm transformed)	Verma A	39024449	163252675	-0.04797	0.002925	NR	0.042	0.054	2e-60
Large-Clone (Kar)	rs7705526-C	Chr5:1285974	Chr5:1285859	C	white blood cell count (WBC, mean, inv-norm transformed)	Verma A	39024449	163255579	-0.06321	0.003039	NR	0.057	0.069	4e-96
Large-Clone (Kar)	rs7705526-C	Chr5:1285974	Chr5:1285859	C	white blood cell count (WBC, minimum, inv-norm transformed)	Verma A	39024449	163257914	-0.05119	0.003005	NR	0.045	0.057	5e-65
Large-Clone (Kar)	rs7705526-C	Chr5:1285974	Chr5:1285859	C	mean corpuscular hemoglobin (MCH, maximum, inv-norm transformed)	Verma A	39024449	163351634	0.05809	0.00347	NR	0.051	0.065	7e-63
Large-Clone (Kar)	rs7705526-C	Chr5:1285974	Chr5:1285859	C	mean corpuscular hemoglobin (MCH, mean, inv-norm transformed)	Verma A	39024449	163352857	0.06182	0.003479	NR	0.055	0.069	1e-70
Large-Clone (Kar)	rs7705526-C	Chr5:1285974	Chr5:1285859	C	mean corpuscular hemoglobin (MCH, minimum, inv-norm transformed)	Verma A	39024449	163354035	0.0578	0.003337	NR	0.051	0.064	4e-67
Large-Clone (Kar)	rs7705526-C	Chr5:1285974	Chr5:1285859	C	monocyte (absolute count, maximum, inv-norm transformed)	Verma A	39024449	163359481	-0.02588	0.003532	NR	0.019	0.033	2e-13
Large-Clone (Kar)	rs7705526-C	Chr5:1285974	Chr5:1285859	C	monocyte (absolute count, mean, inv-norm transformed)	Verma A	39024449	163360277	-0.03233	0.003791	NR	0.025	0.04	2e-17
Large-Clone (Kar)	rs7705526-C	Chr5:1285974	Chr5:1285859	C	monocyte (absolute count, minimum, inv-norm transformed)	Verma A	39024449	163361176	-0.02396	0.003506	NR	0.017	0.031	9e-12
Large-Clone (Kar)	rs7705526-C	Chr5:1285974	Chr5:1285859	C	neutrophil (absolute count, maximum, inv-norm transformed)	Verma A	39024449	163367631	-0.03453	0.003203	NR	0.028	0.041	4e-27
Large-Clone (Kar)	rs7705526-C	Chr5:1285974	Chr5:1285859	C	neutrophil (absolute count, mean, inv-norm transformed)	Verma A	39024449	163368164	-0.04402	0.003448	NR	0.037	0.051	3e-37
Large-Clone (Kar)	rs7705526-C	Chr5:1285974	Chr5:1285859	C	neutrophil (absolute count, minimum, inv-norm transformed)	Verma A	39024449	163368872	-0.03944	0.003381	NR	0.033	0.046	2e-31
Large-Clone (Kar)	rs7705526-C	Chr5:1285974	Chr5:1285859	C	neutrophil (fraction, mean, inv-norm transformed)	Verma A	39024449	163369736	-0.03331	0.003403	NR	0.027	0.04	1e-22
Large-Clone (Kar)	rs7705526-C	Chr5:1285974	Chr5:1285859	C	neutrophil (fraction, minimum, inv-norm transformed)	Verma A	39024449	163370429	-0.03233	0.00337	NR	0.026	0.039	9e-22
Large-Clone (Kar)	rs7705526-C	Chr5:1285974	Chr5:1285859	C	Myeloproliferative disease (PheCode 200)	Verma A	39024449	163375873	-0.1271	0.01584	NR	0.096	0.158	4e-12
Large-Clone (Kar)	rs7705526-C	Chr5:1285974	Chr5:1285859	C	platelet count (maximum, inv-norm transformed)	Verma A	39024449	163419776	-0.04771	0.003299	NR	0.041	0.054	2e-47
Large-Clone (Kar)	rs7705526-C	Chr5:1285974	Chr5:1285859	C	platelet count (mean, inv-norm transformed)	Verma A	39024449	163421279	-0.05434	0.003407	NR	0.048	0.061	3e-57
Large-Clone (Kar)	rs7705526-C	Chr5:1285974	Chr5:1285859	C	platelet count (minimum, inv-norm transformed)	Verma A	39024449	163422917	-0.04622	0.003222	NR	0.04	0.053	1e-46
Large-Clone (Kar)	rs7705526-C	Chr5:1285974	Chr5:1285859	C	white blood cell count (WBC, maximum, inv-norm transformed)	Verma A	39024449	163440830	-0.03961	0.003132	NR	0.033	0.046	1e-36
Large-Clone (Kar)	rs7705526-C	Chr5:1285974	Chr5:1285859	C	white blood cell count (WBC, mean, inv-norm transformed)	Verma A	39024449	163441715	-0.04928	0.003384	NR	0.043	0.056	5e-48
Large-Clone (Kar)	rs7705526-C	Chr5:1285974	Chr5:1285859	C	white blood cell count (WBC, minimum, inv-norm transformed)	Verma A	39024449	163442849	-0.04012	0.003222	NR	0.034	0.046	2e-35
Large-Clone (Kar)	rs7705526-C	Chr5:1285974	Chr5:1285859	A	Sum neutrophil eosinophil counts	Astle WJ	27863252	21757220	0.0346438	0.00389289	NR	0.027	0.042	6e-19
Large-Clone (Kar)	rs7705526-C	Chr5:1285974	Chr5:1285859	A	Sum basophil neutrophil counts	Astle WJ	27863252	21758087	0.0352731	0.00389639	NR	0.028	0.043	1e-19
Large-Clone (Kar)	rs7705526-C	Chr5:1285974	Chr5:1285859	A	Granulocyte count	Astle WJ	27863252	21834871	0.0344575	0.00389908	NR	0.027	0.042	1e-18
Large-Clone (Kar)	rs7705526-C	Chr5:1285974	Chr5:1285859	A	Myeloid white cell count	Astle WJ	27863252	21842792	0.0347372	0.00390894	NR	0.027	0.042	6e-19
Large-Clone (Kar)	rs7705526-C	Chr5:1285974	Chr5:1285859	A	Neutrophil count	Astle WJ	27863252	21884413	0.0354531	0.0038898	NR	0.028	0.043	8e-20
Large-Clone (Kar)	rs7705526-C	Chr5:1285974	Chr5:1285859	A	Plateletcrit	Astle WJ	27863252	21887055	0.0536595	0.00397422	NR	0.046	0.061	2e-41
Large-Clone (Kar)	rs7705526-C	Chr5:1285974	Chr5:1285859	A	White blood cell count	Astle WJ	27863252	21892779	0.0335027	0.0038941	NR	0.026	0.041	8e-18
Large-Clone (Kar)	rs7705526-C	Chr5:1285974	Chr5:1285859	A	Leukocyte telomere length	Li C	32109421	55993978	0.082	0.006	NR	0.07	0.094	5e-45
Large-Clone (Kar)	rs7705526-C	Chr5:1285974	Chr5:1285859	A	Myeloproliferative neoplasms	Bao EL	33057200	63328181	NR	NR	1.58	1.49	1.67	5e-54
Large-Clone (Kar)	rs7705526-C	Chr5:1285974	Chr5:1285859	NR	DNA methylation Hannum age acceleration	McCartney DL	34187551	88924038	NR	NR	NR	NR	NR	4e-09
Large-Clone (Kar)	rs7705526-C	Chr5:1285974	Chr5:1285859	A	Mean corpuscular hemoglobin	Sakaue S	34594039	93471900	-0.0582783	0.00396656	NR	0.051	0.066	7e-49
Large-Clone (Kar)	rs7705526-C	Chr5:1285974	Chr5:1285859	A	Mean corpuscular volume	Sakaue S	34594039	93472784	-0.0632816	0.00392722	NR	0.056	0.071	2e-58
Large-Clone (Kar)	rs7705526-C	Chr5:1285974	Chr5:1285859	A	Platelet count	Sakaue S	34594039	93473870	0.048757	0.00361204	NR	0.042	0.056	2e-41
Large-Clone (Kar)	rs7705526-C	Chr5:1285974	Chr5:1285859	A	Mean corpuscular hemoglobin	Sakaue S	34594039	93523191	-0.0445	0.0021	NR	0.04	0.049	2e-95
Large-Clone (Kar)	rs7705526-C	Chr5:1285974	Chr5:1285859	A	Mean corpuscular volume	Sakaue S	34594039	93525784	-0.0467	0.0021	NR	0.043	0.051	3e-105
Large-Clone (Kar)	rs7705526-C	Chr5:1285974	Chr5:1285859	A	Neutrophil count	Sakaue S	34594039	93529607	0.0323	0.0023	NR	0.028	0.037	4e-45
Large-Clone (Kar)	rs7705526-C	Chr5:1285974	Chr5:1285859	A	Platelet count	Sakaue S	34594039	93531581	0.0415	0.0021	NR	0.037	0.046	1e-90
Large-Clone (Kar)	rs7705526-C	Chr5:1285974	Chr5:1285859	NR	Telomere length	Taub MA	35530816	97277780	NR	NR	NR	NR	NR	2e-92
Large-Clone (Kar)	rs7705526-C	Chr5:1285974	Chr5:1285859	A	Lung adenocarcinoma	McKay JD	28604730	24218833	NR	NR	1.24885	1.20564	1.2936	4e-35
Large-Clone (Kar)	rs7705526-C	Chr5:1285974	Chr5:1285859	A	Lung cancer in never smokers	McKay JD	28604730	24219022	NR	NR	1.22754	1.13957	1.3223	7e-08
Large-Clone (Kar)	rs7705526-C	Chr5:1285974	Chr5:1285859	A	Neutrophil count	Chen MH	32888493	62427938	NR	NR	NR	NR	NR	4e-61
Large-Clone (Kar)	rs7705526-C	Chr5:1285974	Chr5:1285859	A	Mean corpuscular volume	Chen MH	32888493	62434011	NR	NR	NR	NR	NR	6e-163
Large-Clone (Kar)	rs7705526-C	Chr5:1285974	Chr5:1285859	A	Mean corpuscular hemoglobin	Chen MH	32888493	62489276	NR	NR	NR	NR	NR	8e-137
Large-Clone (Kar)	rs7705526-C	Chr5:1285974	Chr5:1285859	A	Red blood cell count	Chen MH	32888493	62502888	NR	NR	NR	NR	NR	5e-108
Large-Clone (Kar)	rs7705526-C	Chr5:1285974	Chr5:1285859	A	White blood cell count	Chen MH	32888493	62506696	NR	NR	NR	NR	NR	2e-52
Large-Clone (Kar)	rs7705526-C	Chr5:1285974	Chr5:1285859	C	Mean corpuscular hemoglobin	Chen MH	32888493	62510450	0.063458	0.004829	NR	0.054	0.073	2e-39
Large-Clone (Kar)	rs7705526-C	Chr5:1285974	Chr5:1285859	A	Mean corpuscular hemoglobin	Chen MH	32888493	62652900	-0.045218	0.002094	NR	0.041	0.049	2e-103
Large-Clone (Kar)	rs7705526-C	Chr5:1285974	Chr5:1285859	A	Mean corpuscular volume	Chen MH	32888493	62655860	-0.048592	0.002066	NR	0.045	0.053	3e-122
Large-Clone (Kar)	rs7705526-C	Chr5:1285974	Chr5:1285859	A	White blood cell count	Chen MH	32888493	62737980	0.029089	0.00212	NR	0.025	0.033	8e-43
Large-Clone (Kar)	rs7705526-C	Chr5:1285974	Chr5:1285859	A	Red blood cell count	Chen MH	32888493	62742015	0.040124	0.002102	NR	0.036	0.044	3e-81
Large-Clone (Kar)	rs7705526-C	Chr5:1285974	Chr5:1285859	A	Neutrophil count	Chen MH	32888493	62744098	0.033578	0.002174	NR	0.029	0.038	9e-54
Large-Clone (Kar)	rs7705526-C	Chr5:1285974	Chr5:1285859	A	Platelet count	Chen MH	32888493	62746291	0.041989	0.00211	NR	0.038	0.046	5e-88
Large-Clone (Kar)	rs7705526-C	Chr5:1285974	Chr5:1285859	NR	Myeloproliferative neoplasms (MTAG)	Brown DW	37684235	131809169	-0.029	0.001	NR	0.027	0.031	9e-87
Large-Clone (Kar)	rs7705526-C	Chr5:1285974	Chr5:1285859	NR	Hypothyroidism	Kichaev G	30595370	36074818	NR	NR	NR	NR	NR	1e-09
Large-Clone (Kar)	rs7705526-C	Chr5:1285974	Chr5:1285859	NR	White blood cell count	Kichaev G	30595370	36465464	NR	NR	NR	NR	NR	4e-29
Large-Clone (Kar)	rs7705526-C	Chr5:1285974	Chr5:1285859	NR	Mean corpuscular hemoglobin	Kichaev G	30595370	36479261	NR	NR	NR	NR	NR	1e-98
Large-Clone (Kar)	rs7705526-C	Chr5:1285974	Chr5:1285859	NR	Red blood cell count	Kichaev G	30595370	36507095	NR	NR	NR	NR	NR	2e-69
Large-Clone (Kar)	rs7705526-C	Chr5:1285974	Chr5:1285859	A	Leukocyte telomere length	Allaire P	37216007	106237267	0.0767	0.0065	NR	0.064	0.089	8e-32
Large-Clone (Kar)	rs7705526-C	Chr5:1285974	Chr5:1285859	A	Prostate-specific antigen levels	Kachuri L	37264206	118912726	0.023	0.004	NR	0.015	0.031	1e-08
Large-Clone (Kar)	rs7705526-C	Chr5:1285974	Chr5:1285859	C	Neutrophil count	Kachuri L	34469753	93078741	NR	NR	NR	NR	NR	1e-12
Large-Clone (Kar)	rs7705526-C	Chr5:1285974	Chr5:1285859	C	Platelet count	Kachuri L	34469753	93082466	NR	NR	NR	NR	NR	1e-32
Large-Clone (Kar)	rs7705526-C	Chr5:1285974	Chr5:1285859	C	Mitochondrial DNA copy number (adjusted)	Gupta R	37587338	130460028	-0.022674	0.0038057	NR	0.015	0.03	3e-09
Large-Clone (Kar)	rs7705526-C	Chr5:1285974	Chr5:1285859	A	Chronic lymphocytic leukemia	Law PJ	28165464	20080251	NR	NR	1.18	1.12	1.25	6e-10
Large-Clone (Kar)	rs7705526-C	Chr5:1285974	Chr5:1285859	A	Epithelial ovarian cancer	Phelan CM	28346442	21539027	NR	NR	1.0767	1.04797	1.10622	8e-08
Large-Clone (Kar)	rs7705526-C	Chr5:1285974	Chr5:1285859	A	Serous invasive ovarian cancer	Phelan CM	28346442	21699423	NR	NR	1.10676	1.07189	1.14277	6e-10
Large-Clone (Kar)	rs7705526-C	Chr5:1285974	Chr5:1285859	A	Serous borderline ovarian cancer	Phelan CM	28346442	21699537	NR	NR	1.383	1.28831	1.48465	6e-19
Large-Clone (Kar)	rs7705526-C	Chr5:1285974	Chr5:1285859	A	High-grade serous ovarian cancer	Phelan CM	28346442	21699617	NR	NR	1.09945	1.0638	1.1363	2e-08
Large-Clone (Kar)	rs7705526-C	Chr5:1285974	Chr5:1285859	A	Invasive epithelial ovarian cancer	Phelan CM	28346442	21699765	NR	NR	1.09138	1.06151	1.12209	7e-10
Large-Clone (Kar)	rs7705526-C	Chr5:1285974	Chr5:1285859	A	Low-grade serous and serous borderline ovarian cancer	Phelan CM	28346442	21700086	NR	NR	1.32366	1.248	1.40391	2e-20
Large-Clone (Kar)	rs7705526-C	Chr5:1285974	Chr5:1285859	A	Telomere length	Delgado DA	29151059	24956512	0.09	0.02	NR	0.051	0.129	6e-06
Large-Clone (Kar)	rs7705526-C	Chr5:1285974	Chr5:1285859	C	Leukocyte telomere length	Dorajoo R	31171785	47407975	-0.118	NR	NR	NR	NR	3e-38
Large-Clone (Kar)	rs7705526-C	Chr5:1285974	Chr5:1285859	C	Leukocyte telomere length	Dorajoo R	31171785	47408029	-0.107	NR	NR	NR	NR	4e-67
Large-Clone (Kar)	rs7705526-C	Chr5:1285974	Chr5:1285859	A	Non-small cell lung cancer	Dai J	31326317	47819936	NR	NR	1.31	1.26	1.36	4e-41
Large-Clone (Kar)	rs7705526-C	Chr5:1285974	Chr5:1285859	A	Lung adenocarcinoma	Dai J	31326317	47820034	NR	NR	1.4	1.34	1.46	3e-52
Large-Clone (Kar)	rs7705526-C	Chr5:1285974	Chr5:1285859	A	Cutaneous malignant melanoma	Landi MT	32341527	61783284	NR	NR	1.08849	NR	NR	2e-14
Large-Clone (Kar)	rs7705526-C	Chr5:1285974	Chr5:1285859	A	Basal cell carcinoma	Adolphe C	33549134	64745213	0.0825872	0.0117546	NR	0.06	0.106	2e-12
Large-Clone (Kar)	rs7705526-C	Chr5:1285974	Chr5:1285859	A	Non-small cell lung cancer	Qin N	32889700	90517813	NR	NR	1.2	1.17	1.24	1e-42
Large-Clone (Kar)	rs7705526-C	Chr5:1285974	Chr5:1285859	A	Lung adenocarcinoma	Qin N	32889700	90518069	NR	NR	1.31	1.27	1.35	4e-65
Large-Clone (Kar)	rs7705526-C	Chr5:1285974	Chr5:1285859	C	Mean corpuscular volume	Thompson A	34104963	93062204	0.19	NR	NR	0.17	0.21	2e-57
Large-Clone (Kar)	rs7705526-C	Chr5:1285974	Chr5:1285859	A	Mitochondrial DNA copy number	Chong M	35023831	94038122	0.0178	0.0023	NR	0.013	0.022	6e-15
Large-Clone (Kar)	rs7705526-C	Chr5:1285974	Chr5:1285859	A	Serum levels of protein THPO	Gudjonsson A	35078996	94188218	-0.136533	0.0198012	NR	0.098	0.175	5e-12
Large-Clone (Kar)	rs7705526-C	Chr5:1285974	Chr5:1285859	A	Peripheral blood CD34+ cell levels	Lopez de Lapuente Portilla A	35007327	96776885	0.081	NR	NR	NR	NR	2e-09
Small-Clone (Kar)	rs2853677-G	Chr5:1287194	Chr5:1287079	G	Clonal hematopoiesis (overall)	Kar SP	35835912	131719912	NR	NR	1.28208	1.24483	1.32044	3e-61
Small-Clone (Kar)	rs2853677-G	Chr5:1287194	Chr5:1287079	G	Clonal hematopoiesis (DNMT3A mutation)	Kar SP	35835912	131719960	NR	NR	1.2754	1.23242	1.31988	6e-44
Small-Clone (Kar)	rs2853677-G	Chr5:1287194	Chr5:1287079	G	Clonal hematopoiesis (small clone)	Kar SP	35835912	131720041	NR	NR	1.2398	1.19313	1.2883	5e-28
Small-Clone (Kar)	rs2853677-G	Chr5:1287194	Chr5:1287079	NR	Lung cancer	Byun J	35915169	100393180	-0.19	0.03	NR	0.13	0.25	1e-97
Small-Clone (Kar)	rs2853677-G	Chr5:1287194	Chr5:1287079	NR	Lung adenocarcinoma	Byun J	35915169	100393279	-0.26	0.03	NR	0.2	0.32	2e-110
Small-Clone (Kar)	rs2853677-G	Chr5:1287194	Chr5:1287079	A	Eosinophil percentage of white cells	Vuckovic D	32888494	101284586	0.0181572	0.00241054	NR	0.013	0.023	5e-14
Small-Clone (Kar)	rs2853677-G	Chr5:1287194	Chr5:1287079	A	Red blood cell count	Vuckovic D	32888494	101445620	-0.0195952	0.00241675	NR	0.015	0.024	5e-16
Small-Clone (Kar)	rs2853677-G	Chr5:1287194	Chr5:1287079	A	White blood cell count	Vuckovic D	32888494	63940791	-0.0169727	0.0024183	NR	0.012	0.022	2e-12
Small-Clone (Kar)	rs2853677-G	Chr5:1287194	Chr5:1287079	A	Mean corpuscular hemoglobin	Vuckovic D	32888494	64074925	0.0299411	0.00241702	NR	0.025	0.035	3e-35
Small-Clone (Kar)	rs2853677-G	Chr5:1287194	Chr5:1287079	A	Lymphocyte percentage of white cells	Vuckovic D	32888494	64078236	0.019951	0.00223858	NR	0.016	0.024	5e-19
Small-Clone (Kar)	rs2853677-G	Chr5:1287194	Chr5:1287079	A	Mean corpuscular volume	Vuckovic D	32888494	64090885	0.039547	0.00208439	NR	0.035	0.044	2e-34
Small-Clone (Kar)	rs2853677-G	Chr5:1287194	Chr5:1287079	A	Eosinophil counts	Vuckovic D	32888494	64200795	0.0158469	0.00223261	NR	0.011	0.02	1e-12
Small-Clone (Kar)	rs2853677-G	Chr5:1287194	Chr5:1287079	A	Platelet count	Vuckovic D	32888494	64340239	-0.0254188	0.00245808	NR	0.021	0.03	5e-25
Small-Clone (Kar)	rs2853677-G	Chr5:1287194	Chr5:1287079	A	Plateletcrit	Vuckovic D	32888494	64399574	-0.0348835	0.00246691	NR	0.03	0.04	2e-45
Small-Clone (Kar)	rs2853677-G	Chr5:1287194	Chr5:1287079	A	Neutrophil percentage of white cells	Vuckovic D	32888494	64402844	-0.0194795	0.00241727	NR	0.015	0.024	8e-16
Small-Clone (Kar)	rs2853677-G	Chr5:1287194	Chr5:1287079	A	Neutrophil count	Vuckovic D	32888494	64405168	-0.0220927	0.00242246	NR	0.017	0.027	8e-20
Small-Clone (Kar)	rs2853677-G	Chr5:1287194	Chr5:1287079	A	Mean spheric corpuscular volume	Vuckovic D	32888494	64408203	0.0249526	0.00244962	NR	0.02	0.03	2e-24
Small-Clone (Kar)	rs2853677-G	Chr5:1287194	Chr5:1287079	A	Mean reticulocyte volume	Vuckovic D	32888494	64412027	0.027466	0.0024642	NR	0.023	0.032	8e-29
Small-Clone (Kar)	rs2853677-G	Chr5:1287194	Chr5:1287079	A	Mean platelet volume	Vuckovic D	32888494	64415711	-0.0165905	0.00226681	NR	0.012	0.021	3e-13
Small-Clone (Kar)	rs2853677-G	Chr5:1287194	Chr5:1287079	G	Early onset non-small cell lung cancer	Fan J	37232355	118897426	NR	NR	1.48	1.36	1.6	4e-21
Small-Clone (Kar)	rs2853677-G	Chr5:1287194	Chr5:1287079	A	Low-grade serous epithelial ovarian cancer	Dareng EO	38723632	131811128	NR	NR	0.8	0.74	0.86	8e-10
Small-Clone (Kar)	rs2853677-G	Chr5:1287194	Chr5:1287079	A	Kidney cancer	Purdue MP	38671320	132773607	NR	NR	0.94	0.92	0.96	8e-10
Small-Clone (Kar)	rs2853677-G	Chr5:1287194	Chr5:1287079	G	Clonal hematopoiesis (mutational barcode method)	Stacey SN	37932435	134151320	NR	0.0127	1.26617	1.24	1.29	2e-76
Small-Clone (Kar)	rs2853677-G	Chr5:1287194	Chr5:1287079	G	Telomere length (principal component 1)	Burren OS	39192095	134409472	0.0733277	0.0020247	NR	0.069	0.077	3e-287
Small-Clone (Kar)	rs2853677-G	Chr5:1287194	Chr5:1287079	NR	Neutrophils and lymphocytes in blood (confirmatory factor analysis Factor 35)	Carey CE	38965376	136021276	NR	NR	NR	NR	NR	1e-12
Small-Clone (Kar)	rs2853677-G	Chr5:1287194	Chr5:1287079	NR	Platelet count	Chen CY	38116116	138944858	NR	NR	NR	NR	NR	3e-20
Small-Clone (Kar)	rs2853677-G	Chr5:1287194	Chr5:1287079	NR	Red blood cell count	Chen CY	38116116	138945581	NR	NR	NR	NR	NR	1e-14
Small-Clone (Kar)	rs2853677-G	Chr5:1287194	Chr5:1287079	G	Lung adenocarcinoma	Gorman BR	39366959	141944126	NR	NR	1.208	1.176	1.24	3e-44
Small-Clone (Kar)	rs2853677-G	Chr5:1287194	Chr5:1287079	G	eosinophil (fraction, maximum, inv-norm transformed)	Verma A	39024449	163051398	-0.02898	0.00304	NR	0.023	0.035	2e-21
Small-Clone (Kar)	rs2853677-G	Chr5:1287194	Chr5:1287079	G	lymphocyte (fraction, mean, inv-norm transformed)	Verma A	39024449	163348780	-0.02765	0.002995	NR	0.022	0.034	3e-20
Small-Clone (Kar)	rs2853677-G	Chr5:1287194	Chr5:1287079	G	lymphocyte (fraction, minimum, inv-norm transformed)	Verma A	39024449	163349229	-0.02017	0.002767	NR	0.015	0.026	3e-13
Small-Clone (Kar)	rs2853677-G	Chr5:1287194	Chr5:1287079	G	Cancer of bronchus; lung (PheCode 165.1)	Verma A	39024449	163373061	0.121	0.01431	NR	0.093	0.149	5e-21
Small-Clone (Kar)	rs2853677-G	Chr5:1287194	Chr5:1287079	C	Lung cancer	Zanetti KA	27393504	17346082	NR	NR	1.2818	1.181	1.3911	3e-09
Small-Clone (Kar)	rs2853677-G	Chr5:1287194	Chr5:1287079	C	Lung adenocarcinoma	Zanetti KA	27393504	17387001	NR	NR	1.37	1.23	1.53	1e-08
Small-Clone (Kar)	rs2853677-G	Chr5:1287194	Chr5:1287079	A	Plateletcrit	Astle WJ	27863252	21887059	-0.0456741	0.00369367	NR	0.038	0.053	4e-35
Small-Clone (Kar)	rs2853677-G	Chr5:1287194	Chr5:1287079	A	Mean corpuscular volume	Astle WJ	27863252	22007238	0.0350731	0.00356537	NR	0.028	0.042	8e-23
Small-Clone (Kar)	rs2853677-G	Chr5:1287194	Chr5:1287079	C	Lung adenocarcinoma	Shiraishi K	22797724	22994	NR	NR	1.41	1.32	1.5	3e-40
Small-Clone (Kar)	rs2853677-G	Chr5:1287194	Chr5:1287079	G	Benign prostatic hyperplasia and lower urinary tract symptoms	Gudmundsson J	30410027	35740604	NR	NR	1.12	1.09	1.15	2e-22
Small-Clone (Kar)	rs2853677-G	Chr5:1287194	Chr5:1287079	G	Benign prostatic hyperplasia and lower urinary tract symptoms (prostate cancer excluded)	Gudmundsson J	30410027	41345126	NR	NR	1.12	1.09	1.14	4e-20
Small-Clone (Kar)	rs2853677-G	Chr5:1287194	Chr5:1287079	G	Prostate-specific antigen levels	Gudmundsson J	30410027	41345480	0.029	NR	NR	NR	NR	9e-07
Small-Clone (Kar)	rs2853677-G	Chr5:1287194	Chr5:1287079	G	Keratinocyte cancer (MTAG)	Liyanage UE	31174203	47742148	NR	NR	1.08	1.06	1.1	3e-20
Small-Clone (Kar)	rs2853677-G	Chr5:1287194	Chr5:1287079	A	Mosaic loss of chromosome Y (Y chromosome dosage)	Terao C	31624269	51542773	0.027	NR	NR	NR	NR	2e-09
Small-Clone (Kar)	rs2853677-G	Chr5:1287194	Chr5:1287079	G	Mosaic loss of chromosome Y (Y chromosome dosage)	Terao C	31624269	51581709	0.005	NR	NR	NR	NR	8e-06
Small-Clone (Kar)	rs2853677-G	Chr5:1287194	Chr5:1287079	A	Leukocyte telomere length	Li C	32109421	55993984	-0.064	0.006	NR	0.052	0.076	3e-31
Small-Clone (Kar)	rs2853677-G	Chr5:1287194	Chr5:1287079	G	Myeloproliferative neoplasms	Bao EL	33057200	63328186	NR	NR	1.46	1.38	1.54	3e-44
Small-Clone (Kar)	rs2853677-G	Chr5:1287194	Chr5:1287079	NR	Intrinsic epigenetic age acceleration	McCartney DL	34187551	88924155	NR	NR	NR	NR	NR	7e-15
Small-Clone (Kar)	rs2853677-G	Chr5:1287194	Chr5:1287079	NR	Cancer	Brandes N	34290314	92408864	NR	0.00690591	1.05781	1.04	1.07	4e-16
Small-Clone (Kar)	rs2853677-G	Chr5:1287194	Chr5:1287079	A	Lung cancer	Sakaue S	34594039	93463377	-0.246993	0.0240047	NR	0.2	0.29	8e-25
Small-Clone (Kar)	rs2853677-G	Chr5:1287194	Chr5:1287079	A	Lung cancer	Sakaue S	34594039	93483146	-0.1597	0.0169	NR	0.13	0.19	3e-21
Small-Clone (Kar)	rs2853677-G	Chr5:1287194	Chr5:1287079	A	Skin cancer	Sakaue S	34594039	93485475	-0.0975	0.0096	NR	0.079	0.116	5e-24
Small-Clone (Kar)	rs2853677-G	Chr5:1287194	Chr5:1287079	NR	Telomere length	Taub MA	35530816	97277785	NR	NR	NR	NR	NR	8e-65
Small-Clone (Kar)	rs35452836-A	Chr6:109699446	Chr6:109378243	A	Clonal hematopoiesis (overall)	Kar SP	35835912	131719923	NR	NR	1.09677	1.06148	1.13323	3e-08
Small-Clone (Kar)	rs35452836-A	Chr6:109699446	Chr6:109378243	T	Lung cancer	McKay JD	28604730	22002782	NR	NR	1.06229	1.03577	1.0895	3e-06
CHIP (Kessler)	rs1034332-C	Chr21:35349285	Chr21:33976984	C	Platelet count	Vuckovic D	32888494	64342710	0.0235608	0.00269839	NR	0.018	0.029	3e-18
CHIP (Kessler)	rs1034332-C	Chr21:35349285	Chr21:33976984	C	Plateletcrit	Vuckovic D	32888494	64401887	0.0239598	0.00269825	NR	0.019	0.029	7e-19
CHIP (Kessler)	rs1034332-C	Chr21:35349285	Chr21:33976984	C	Platelet count	Sakaue S	34594039	93533271	0.0194	0.0026	NR	0.014	0.024	5e-14
CHIP (Kessler)	rs1034332-C	Chr21:35349285	Chr21:33976984	C	Platelet count	Chen MH	32888493	62502016	NR	NR	NR	NR	NR	7e-24
CHIP (Kessler)	rs10890839-A	Chr11:108306236	Chr11:108435509	C	mean corpuscular hemoglobin (MCH, maximum, inv-norm transformed)	Verma A	39024449	163351984	0.03518	0.00306	NR	0.029	0.041	1e-30
CHIP (Kessler)	rs10890839-A	Chr11:108306236	Chr11:108435509	C	mean platelet volume (MPV, mean, inv-norm transformed)	Verma A	39024449	163366013	-0.02654	0.003345	NR	0.02	0.033	2e-15
CHIP (Kessler)	rs10890839-A	Chr11:108306236	Chr11:108435509	C	mean platelet volume (MPV, minimum, inv-norm transformed)	Verma A	39024449	163367036	-0.02425	0.003232	NR	0.018	0.031	6e-14
CHIP (Kessler)	rs10890839-A	Chr11:108306236	Chr11:108435509	C	white blood cell count (WBC, maximum, inv-norm transformed)	Verma A	39024449	163441062	-0.0211	0.002783	NR	0.016	0.027	4e-14
CHIP (Kessler)	rs10890839-A	Chr11:108306236	Chr11:108435509	NR	Cancer	Brandes N	34290314	92408980	NR	0.00696942	1.03678	1.02	1.05	2e-07
CHIP (Kessler)	rs113542380-A	Chr2:43464818	Chr2:43237679	A	Lymphocyte percentage of white cells	Vuckovic D	32888494	64077813	-0.0872415	0.00422832	NR	0.079	0.096	2e-94
CHIP (Kessler)	rs113542380-A	Chr2:43464818	Chr2:43237679	A	Lymphocyte count	Vuckovic D	32888494	64080620	-0.0718595	0.00422074	NR	0.064	0.08	6e-65
CHIP (Kessler)	rs113542380-A	Chr2:43464818	Chr2:43237679	A	Eosinophil counts	Vuckovic D	32888494	64200357	-0.0280571	0.00422272	NR	0.02	0.036	3e-11
CHIP (Kessler)	rs113542380-A	Chr2:43464818	Chr2:43237679	A	Platelet count	Vuckovic D	32888494	64339662	-0.0751196	0.0043146	NR	0.067	0.084	7e-68
CHIP (Kessler)	rs113542380-A	Chr2:43464818	Chr2:43237679	A	Plateletcrit	Vuckovic D	32888494	64399025	-0.0709434	0.00434162	NR	0.062	0.079	5e-60
CHIP (Kessler)	rs113542380-A	Chr2:43464818	Chr2:43237679	A	Neutrophil percentage of white cells	Vuckovic D	32888494	64402471	0.0857261	0.00423219	NR	0.077	0.094	4e-91
CHIP (Kessler)	rs113542380-A	Chr2:43464818	Chr2:43237679	A	Mean reticulocyte volume	Vuckovic D	32888494	64411595	0.0644239	0.00429576	NR	0.056	0.073	8e-51
CHIP (Kessler)	rs113542380-A	Chr2:43464818	Chr2:43237679	NR	Neutrophils and lymphocytes in blood (confirmatory factor analysis Factor 35)	Carey CE	38965376	136020511	NR	NR	NR	NR	NR	6e-78
CHIP (Kessler)	rs113542380-A	Chr2:43464818	Chr2:43237679	G	eosinophil (absolute count, maximum, inv-norm transformed)	Verma A	39024449	163046401	0.05667	0.005911	NR	0.045	0.068	9e-22
CHIP (Kessler)	rs113542380-A	Chr2:43464818	Chr2:43237679	G	eosinophil (absolute count, mean, inv-norm transformed)	Verma A	39024449	163048430	0.06383	0.006035	NR	0.052	0.076	4e-26
CHIP (Kessler)	rs113542380-A	Chr2:43464818	Chr2:43237679	G	eosinophil (fraction, maximum, inv-norm transformed)	Verma A	39024449	163051225	0.06902	0.005675	NR	0.058	0.08	5e-34
CHIP (Kessler)	rs113542380-A	Chr2:43464818	Chr2:43237679	G	eosinophil (fraction, mean, inv-norm transformed)	Verma A	39024449	163053430	0.07885	0.00583	NR	0.067	0.09	1e-41
CHIP (Kessler)	rs113542380-A	Chr2:43464818	Chr2:43237679	G	lymphocyte (absolute count, mean, inv-norm transformed)	Verma A	39024449	163109611	0.06207	0.006394	NR	0.05	0.075	3e-22
CHIP (Kessler)	rs113542380-A	Chr2:43464818	Chr2:43237679	G	lymphocyte (fraction, maximum, inv-norm transformed)	Verma A	39024449	163111246	0.07502	0.00562	NR	0.064	0.086	1e-40
CHIP (Kessler)	rs113542380-A	Chr2:43464818	Chr2:43237679	G	lymphocyte (fraction, mean, inv-norm transformed)	Verma A	39024449	163112230	0.07814	0.005515	NR	0.067	0.089	1e-45
CHIP (Kessler)	rs113542380-A	Chr2:43464818	Chr2:43237679	G	neutrophil (fraction, mean, inv-norm transformed)	Verma A	39024449	163161562	-0.1012	0.006049	NR	0.089	0.113	7e-63
CHIP (Kessler)	rs113542380-A	Chr2:43464818	Chr2:43237679	G	neutrophil (fraction, minimum, inv-norm transformed)	Verma A	39024449	163162534	-0.09405	0.006072	NR	0.082	0.106	4e-54
CHIP (Kessler)	rs113542380-A	Chr2:43464818	Chr2:43237679	G	heart rate (HR, mean, inv-normal transformed)	Verma A	39024449	163222810	0.03722	0.005265	NR	0.027	0.048	2e-12
CHIP (Kessler)	rs113542380-A	Chr2:43464818	Chr2:43237679	G	red blood cell count (RBC, mean, inv-norm transformed)	Verma A	39024449	163229525	0.0426	0.005083	NR	0.033	0.053	5e-17
CHIP (Kessler)	rs113542380-A	Chr2:43464818	Chr2:43237679	G	red blood cell count (RBC, minimum, inv-norm transformed)	Verma A	39024449	163230870	0.03573	0.004925	NR	0.026	0.045	4e-13
CHIP (Kessler)	rs113542380-A	Chr2:43464818	Chr2:43237679	G	red cell diameter width (RDW, mean, inv-norm transformed)	Verma A	39024449	163234312	-0.06376	0.005323	NR	0.053	0.074	5e-33
CHIP (Kessler)	rs113542380-A	Chr2:43464818	Chr2:43237679	G	red cell diameter width (RDW, minimum, inv-norm transformed)	Verma A	39024449	163236571	-0.06559	0.00527	NR	0.055	0.076	1e-35
CHIP (Kessler)	rs113542380-A	Chr2:43464818	Chr2:43237679	G	eosinophil (fraction, maximum, inv-norm transformed)	Verma A	39024449	163325329	0.06426	0.006734	NR	0.051	0.077	1e-21
CHIP (Kessler)	rs113542380-A	Chr2:43464818	Chr2:43237679	G	eosinophil (fraction, mean, inv-norm transformed)	Verma A	39024449	163326321	0.07271	0.0071	NR	0.059	0.087	1e-24
CHIP (Kessler)	rs113542380-A	Chr2:43464818	Chr2:43237679	G	lymphocyte (absolute count, mean, inv-norm transformed)	Verma A	39024449	163347024	0.05969	0.007386	NR	0.045	0.074	7e-16
CHIP (Kessler)	rs113542380-A	Chr2:43464818	Chr2:43237679	G	lymphocyte (fraction, maximum, inv-norm transformed)	Verma A	39024449	163348095	0.07246	0.006417	NR	0.06	0.085	2e-29
CHIP (Kessler)	rs113542380-A	Chr2:43464818	Chr2:43237679	G	lymphocyte (fraction, mean, inv-norm transformed)	Verma A	39024449	163348690	0.07716	0.006304	NR	0.065	0.09	2e-34
CHIP (Kessler)	rs113542380-A	Chr2:43464818	Chr2:43237679	G	neutrophil (fraction, maximum, inv-norm transformed)	Verma A	39024449	163369298	-0.06106	0.006115	NR	0.049	0.073	2e-23
CHIP (Kessler)	rs113542380-A	Chr2:43464818	Chr2:43237679	G	neutrophil (fraction, mean, inv-norm transformed)	Verma A	39024449	163369648	-0.09686	0.006919	NR	0.083	0.11	2e-44
CHIP (Kessler)	rs113542380-A	Chr2:43464818	Chr2:43237679	G	neutrophil (fraction, minimum, inv-norm transformed)	Verma A	39024449	163370332	-0.08875	0.006864	NR	0.075	0.102	3e-38
CHIP (Kessler)	rs113542380-A	Chr2:43464818	Chr2:43237679	G	Thrombocytopenia (PheCode 287.3)	Verma A	39024449	163386727	-0.1508	0.01675	NR	0.12	0.18	3e-14
CHIP (Kessler)	rs113542380-A	Chr2:43464818	Chr2:43237679	G	Purpura and other hemorrhagic conditions (PheCode 287)	Verma A	39024449	163386809	-0.1455	0.01628	NR	0.11	0.18	4e-14
CHIP (Kessler)	rs113542380-A	Chr2:43464818	Chr2:43237679	G	platelet count (maximum, inv-norm transformed)	Verma A	39024449	163419579	0.09413	0.007232	NR	0.08	0.108	1e-38
CHIP (Kessler)	rs113542380-A	Chr2:43464818	Chr2:43237679	G	platelet count (mean, inv-norm transformed)	Verma A	39024449	163421023	0.1147	0.007545	NR	0.1	0.129	4e-52
CHIP (Kessler)	rs113542380-A	Chr2:43464818	Chr2:43237679	G	platelet count (minimum, inv-norm transformed)	Verma A	39024449	163422684	0.09488	0.006998	NR	0.081	0.109	8e-42
CHIP (Kessler)	rs113542380-A	Chr2:43464818	Chr2:43237679	G	red cell diameter width (RDW, maximum, inv-norm transformed)	Verma A	39024449	163431188	-0.0477	0.006219	NR	0.036	0.06	2e-14
CHIP (Kessler)	rs113542380-A	Chr2:43464818	Chr2:43237679	G	red cell diameter width (RDW, mean, inv-norm transformed)	Verma A	39024449	163431886	-0.05983	0.006694	NR	0.047	0.073	4e-19
CHIP (Kessler)	rs113542380-A	Chr2:43464818	Chr2:43237679	G	red cell diameter width (RDW, minimum, inv-norm transformed)	Verma A	39024449	163432827	-0.06384	0.006712	NR	0.051	0.077	2e-21
CHIP (Kessler)	rs113542380-A	Chr2:43464818	Chr2:43237679	A	Neutrophil count	Astle WJ	27863252	21884316	0.0459384	0.00685922	NR	0.032	0.059	2e-11
CHIP (Kessler)	rs113542380-A	Chr2:43464818	Chr2:43237679	A	Plateletcrit	Astle WJ	27863252	21886848	-0.0824913	0.00701465	NR	0.069	0.096	6e-32
CHIP (Kessler)	rs113542380-A	Chr2:43464818	Chr2:43237679	A	Mean corpuscular volume	Astle WJ	27863252	22006980	0.0592744	0.00675008	NR	0.046	0.073	2e-18
CHIP (Kessler)	rs113542380-A	Chr2:43464818	Chr2:43237679	A	Mean corpuscular hemoglobin	Astle WJ	27863252	22074357	0.0564749	0.00677086	NR	0.043	0.07	7e-17
CHIP (Kessler)	rs113542380-A	Chr2:43464818	Chr2:43237679	A	Immature fraction of reticulocytes	Astle WJ	27863252	22666469	-0.0395205	0.00679749	NR	0.026	0.053	6e-09
CHIP (Kessler)	rs113542380-A	Chr2:43464818	Chr2:43237679	A	Lymphocyte count	Sakaue S	34594039	93519729	-0.0661	0.0045	NR	0.057	0.075	6e-48
CHIP (Kessler)	rs113542380-A	Chr2:43464818	Chr2:43237679	A	Mean corpuscular volume	Sakaue S	34594039	93525494	0.0495	0.0045	NR	0.041	0.058	1e-27
CHIP (Kessler)	rs113542380-A	Chr2:43464818	Chr2:43237679	A	Lymphocyte count	Chen MH	32888493	62490979	NR	NR	NR	NR	NR	8e-77
CHIP (Kessler)	rs113542380-A	Chr2:43464818	Chr2:43237679	G	Lymphocyte count	Kachuri L	34469753	93076314	NR	NR	NR	NR	NR	1e-23
CHIP (Kessler)	rs113542380-A	Chr2:43464818	Chr2:43237679	G	Neutrophil-to-lymphocyte ratio	Kachuri L	34469753	93081581	NR	NR	NR	NR	NR	3e-39
CHIP (Kessler)	rs113542380-A	Chr2:43464818	Chr2:43237679	G	Platelet count	Kachuri L	34469753	93082366	NR	NR	NR	NR	NR	5e-40
CHIP (Kessler)	rs113542380-A	Chr2:43464818	Chr2:43237679	NR	Brain morphology (MOSTest)	van der Meer D	35164939	101688683	NR	NR	NR	NR	NR	2e-13
CHIP (Kessler)	rs113542380-A	Chr2:43464818	Chr2:43237679	A	Vertex-wise sulcal depth	van der Meer D	34910505	95023159	10.27	NR	NR	NR	NR	1e-24
CHIP (Kessler)	rs113542380-A	Chr2:43464818	Chr2:43237679	A	Vertex-wise cortical thickness	van der Meer D	34910505	95032277	9.09	NR	NR	NR	NR	1e-19
CHIP (Kessler)	rs113542380-A	Chr2:43464818	Chr2:43237679	G	Intraocular pressure	Gao XR	29617998	30499548	-0.202	0.0268	NR	0.15	0.25	4e-15
CHIP (Kessler)	rs113542380-A	Chr2:43464818	Chr2:43237679	NR	Intraocular pressure	MacGregor S	30054594	34634383	0.1602	0.0249	NR	0.11	0.21	1e-10
CHIP (Kessler)	rs113542380-A	Chr2:43464818	Chr2:43237679	G	Intraocular pressure	Khawaja AP	29785010	34996527	-0.16	0.025	NR	0.11	0.21	9e-11
CHIP (Kessler)	rs113542380-A	Chr2:43464818	Chr2:43237679	G	Intraocular pressure	Craig JE	31959993	55689773	NR	NR	NR	NR	NR	1e-10
CHIP (Kessler)	rs113542380-A	Chr2:43464818	Chr2:43237679	G	Liver enzyme levels (gamma-glutamyl transferase)	Pazoki R	33972514	80735954	-0.00672001	0.000984452	NR	0.0048	0.0086	2e-11
CHIP (Kessler)	rs113542380-A	Chr2:43464818	Chr2:43237679	A	Cortical thickness	Shadrin AA	34560273	93929494	NR	NR	NR	NR	NR	3e-17
CHIP (Kessler)	rs113542380-A	Chr2:43464818	Chr2:43237679	A	Estimated glomerular filtration rate (creatinine)	Liu H	35710981	97982115	-9.292	NR	NR	NR	NR	2e-20
CHIP (Kessler)	rs11762008-G	Chr7:44903664	Chr7:44864065	A	platelet count (maximum, inv-norm transformed)	Verma A	39024449	163419948	0.04199	0.003168	NR	0.036	0.048	5e-40
CHIP (Kessler)	rs1408-A	Chr4:88057353	Chr4:87136201	G	High cholesterol	Verma A	39024449	163027069	-0.03455	0.005317	NR	0.024	0.045	4e-13
CHIP (Kessler)	rs1408-A	Chr4:88057353	Chr4:87136201	G	mean platelet volume (MPV, mean, inv-norm transformed)	Verma A	39024449	163154643	0.03094	0.003208	NR	0.025	0.037	5e-22
CHIP (Kessler)	rs1408-A	Chr4:88057353	Chr4:87136201	G	mean platelet volume (MPV, minimum, inv-norm transformed)	Verma A	39024449	163156774	0.02811	0.003149	NR	0.022	0.034	4e-19
CHIP (Kessler)	rs1408-A	Chr4:88057353	Chr4:87136201	G	mean platelet volume (MPV, minimum, inv-norm transformed)	Verma A	39024449	163366723	0.02284	0.003434	NR	0.016	0.03	3e-11
CHIP (Kessler)	rs1408-A	Chr4:88057353	Chr4:87136201	A	Triglycerides	Klarin D	30275531	80056929	0.0305	0.0028	NR	0.025	0.036	8e-28
CHIP (Kessler)	rs1408-A	Chr4:88057353	Chr4:87136201	NR	White blood cell count (basophil)	Kanai M	29403010	31580010	-0.03229	0.005688	NR	0.021	0.043	1e-08
CHIP (Kessler)	rs1408-A	Chr4:88057353	Chr4:87136201	A	Triglyceride levels	Graham SE	34887591	101336397	0.0441218	0.00696701	NR	0.03	0.058	6e-10
CHIP (Kessler)	rs1408-A	Chr4:88057353	Chr4:87136201	G	Height	Yengo L	36224396	103241230	0.0106	0.0006	NR	0.0094	0.0118	2e-63
CHIP (Kessler)	rs1408-A	Chr4:88057353	Chr4:87136201	G	Total testosterone levels	Ruth KS	32042192	63822179	0.0114428	0.00130454	NR	0.0089	0.014	7e-19
CHIP (Kessler)	rs1408-A	Chr4:88057353	Chr4:87136201	G	Ratio of monounsaturated fatty acids to total fatty acids	Richardson TG	35213538	96175371	-0.0277559	0.00401263	NR	0.02	0.036	5e-12
CHIP (Kessler)	rs14347-G	Chr16:15133889	Chr16:15040032	T	Body mass index (BMI, mean, inv-normal transformed)	Verma A	39024449	163309132	0.02567	0.003357	NR	0.019	0.032	2e-14
CHIP (Kessler)	rs14347-G	Chr16:15133889	ChrHSCHR16_1_CTG1:629655	T	Body mass index (BMI, mean, inv-normal transformed)	Verma A	39024449	163309132	0.02567	0.003357	NR	0.019	0.032	2e-14
CHIP (Kessler)	rs14347-G	Chr16:15133889	Chr16:15040032	NR	Dihomo-gamma-linolenic acid; eicosatrienoic acid levels (305.2485_0.386)	Downie CG	39644095	162982781	-0.1493	0.0139	NR	0.12	0.18	5e-27
CHIP (Kessler)	rs14347-G	Chr16:15133889	ChrHSCHR16_1_CTG1:629655	NR	Dihomo-gamma-linolenic acid; eicosatrienoic acid levels (305.2485_0.386)	Downie CG	39644095	162982781	-0.1493	0.0139	NR	0.12	0.18	5e-27
CHIP (Kessler)	rs14347-G	Chr16:15133889	Chr16:15040032	A	Cholesteryl ester(20:3)_[M+NH4]1+ levels	Harshfield EL	34503513	94370922	-0.0712	0.007	NR	0.057	0.085	2e-24
CHIP (Kessler)	rs14347-G	Chr16:15133889	ChrHSCHR16_1_CTG1:629655	A	Cholesteryl ester(20:3)_[M+NH4]1+ levels	Harshfield EL	34503513	94370922	-0.0712	0.007	NR	0.057	0.085	2e-24
CHIP (Kessler)	rs14347-G	Chr16:15133889	Chr16:15040032	G	Phosphatidylcholine(36:3)_[M+H]1+/Phosphatidylethanolamine(39:3)_[M+H]1+/Phosphatidate(41:4)_[M+NH4]1+ levels	Harshfield EL	34503513	94396849	-0.0991	0.0097	NR	0.08	0.118	2e-24
CHIP (Kessler)	rs14347-G	Chr16:15133889	ChrHSCHR16_1_CTG1:629655	G	Phosphatidylcholine(36:3)_[M+H]1+/Phosphatidylethanolamine(39:3)_[M+H]1+/Phosphatidate(41:4)_[M+NH4]1+ levels	Harshfield EL	34503513	94396849	-0.0991	0.0097	NR	0.08	0.118	2e-24
CHIP (Kessler)	rs14347-G	Chr16:15133889	Chr16:15040032	A	Phosphatidylcholine(38:2)_[M+H]1+/Phosphatidylethanolamine(41:2)_[M+H]1+ levels	Harshfield EL	34503513	94399054	-0.0819	0.008	NR	0.066	0.098	2e-24
CHIP (Kessler)	rs14347-G	Chr16:15133889	ChrHSCHR16_1_CTG1:629655	A	Phosphatidylcholine(38:2)_[M+H]1+/Phosphatidylethanolamine(41:2)_[M+H]1+ levels	Harshfield EL	34503513	94399054	-0.0819	0.008	NR	0.066	0.098	2e-24
CHIP (Kessler)	rs14347-G	Chr16:15133889	Chr16:15040032	C	Phosphatidylcholine(38:3)_[M+H]1+/Phosphatidylethanolamine(41:3)_[M+H]1+/Phosphatidate(43:4)_[M+NH4]1+ levels	Harshfield EL	34503513	94399333	-0.0856	0.0084	NR	0.069	0.102	2e-24
CHIP (Kessler)	rs14347-G	Chr16:15133889	ChrHSCHR16_1_CTG1:629655	C	Phosphatidylcholine(38:3)_[M+H]1+/Phosphatidylethanolamine(41:3)_[M+H]1+/Phosphatidate(43:4)_[M+NH4]1+ levels	Harshfield EL	34503513	94399333	-0.0856	0.0084	NR	0.069	0.102	2e-24
CHIP (Kessler)	rs14347-G	Chr16:15133889	Chr16:15040032	T	Phosphatidylcholine(38:3)_[M+OAc]1-/Phosphatidylserine(42:2)_[M-H]1- levels	Harshfield EL	34503513	94399825	-0.1019	0.01	NR	0.082	0.121	2e-24
CHIP (Kessler)	rs14347-G	Chr16:15133889	ChrHSCHR16_1_CTG1:629655	T	Phosphatidylcholine(38:3)_[M+OAc]1-/Phosphatidylserine(42:2)_[M-H]1- levels	Harshfield EL	34503513	94399825	-0.1019	0.01	NR	0.082	0.121	2e-24
CHIP (Kessler)	rs14347-G	Chr16:15133889	Chr16:15040032	T	Phosphatidylethanolamine(40:2)_[M-H]1- levels	Harshfield EL	34503513	94410110	-0.099	0.0097	NR	0.08	0.118	2e-24
CHIP (Kessler)	rs14347-G	Chr16:15133889	ChrHSCHR16_1_CTG1:629655	T	Phosphatidylethanolamine(40:2)_[M-H]1- levels	Harshfield EL	34503513	94410110	-0.099	0.0097	NR	0.08	0.118	2e-24
CHIP (Kessler)	rs144317085-T	Chr4:105806108	Chr4:104884951	T	Platelet count	Vuckovic D	32888494	64340148	0.0380571	0.00632267	NR	0.026	0.05	2e-09
CHIP (Kessler)	rs144317085-T	Chr4:105806108	Chr4:104884951	T	Plateletcrit	Vuckovic D	32888494	64399474	0.0553806	0.00632292	NR	0.043	0.068	2e-18
CHIP (Kessler)	rs144317085-T	Chr4:105806108	Chr4:104884951	T	Mean spheric corpuscular volume	Vuckovic D	32888494	64408140	-0.0566237	0.00625045	NR	0.044	0.069	1e-19
CHIP (Kessler)	rs144317085-T	Chr4:105806108	Chr4:104884951	T	Mean reticulocyte volume	Vuckovic D	32888494	64411944	-0.067562	0.00628384	NR	0.055	0.08	6e-27
CHIP (Kessler)	rs144317085-T	Chr4:105806108	Chr4:104884951	A	Basophil (fraction, mean, inv-norm transformed)	Verma A	39024449	163003671	-0.06828	0.009908	NR	0.049	0.088	6e-12
CHIP (Kessler)	rs144317085-T	Chr4:105806108	Chr4:104884951	A	high density lipoprotein cholesterol (HDLC, maximum, inv-norm transformed)	Verma A	39024449	163066423	0.06857	0.008142	NR	0.053	0.085	4e-17
CHIP (Kessler)	rs144317085-T	Chr4:105806108	Chr4:104884951	A	high density lipoprotein cholesterol (HDLC, mean, inv-norm transformed)	Verma A	39024449	163070091	0.07423	0.00824	NR	0.058	0.09	2e-19
CHIP (Kessler)	rs144317085-T	Chr4:105806108	Chr4:104884951	A	high density lipoprotein cholesterol (HDLC, minimm, inv-norm transformed)	Verma A	39024449	163073276	0.07235	0.008136	NR	0.056	0.088	6e-19
CHIP (Kessler)	rs144317085-T	Chr4:105806108	Chr4:104884951	A	mean corpuscular hemoglobin (MCH, maximum, inv-norm transformed)	Verma A	39024449	163116079	0.09924	0.007746	NR	0.084	0.114	1e-37
CHIP (Kessler)	rs144317085-T	Chr4:105806108	Chr4:104884951	A	mean corpuscular hemoglobin (MCH, mean, inv-norm transformed)	Verma A	39024449	163119554	0.1046	0.007851	NR	0.089	0.12	2e-40
CHIP (Kessler)	rs144317085-T	Chr4:105806108	Chr4:104884951	A	mean corpuscular hemoglobin (MCH, minimum, inv-norm transformed)	Verma A	39024449	163122462	0.09721	0.007855	NR	0.082	0.113	4e-35
CHIP (Kessler)	rs144317085-T	Chr4:105806108	Chr4:104884951	A	mean corpuscular hemoglobin concentration (MCHC, mean, inv-norm transformed)	Verma A	39024449	163126316	0.05498	0.007369	NR	0.041	0.069	9e-14
CHIP (Kessler)	rs144317085-T	Chr4:105806108	Chr4:104884951	A	mean corpuscular hemoglobin concentration (MCHC, minimum, inv-norm transformed)	Verma A	39024449	163127696	0.05166	0.007296	NR	0.037	0.066	1e-12
CHIP (Kessler)	rs144317085-T	Chr4:105806108	Chr4:104884951	A	mean corpuscular volume (MCV, maximum, inv-norm transformed)	Verma A	39024449	163130985	0.08054	0.007628	NR	0.066	0.095	5e-26
CHIP (Kessler)	rs144317085-T	Chr4:105806108	Chr4:104884951	A	mean corpuscular volume (MCV, mean, inv-norm transformed)	Verma A	39024449	163134515	0.0846	0.007615	NR	0.07	0.1	1e-28
CHIP (Kessler)	rs144317085-T	Chr4:105806108	Chr4:104884951	A	mean corpuscular volume (MCV, minimum, inv-norm transformed)	Verma A	39024449	163137657	0.08065	0.007708	NR	0.066	0.096	1e-25
CHIP (Kessler)	rs144317085-T	Chr4:105806108	Chr4:104884951	A	monocyte (absolute count, maximum, inv-norm transformed)	Verma A	39024449	163139981	-0.08922	0.008915	NR	0.072	0.107	1e-23
CHIP (Kessler)	rs144317085-T	Chr4:105806108	Chr4:104884951	A	monocyte (absolute count, mean, inv-norm transformed)	Verma A	39024449	163142250	-0.1193	0.009303	NR	0.1	0.14	1e-37
CHIP (Kessler)	rs144317085-T	Chr4:105806108	Chr4:104884951	A	monocyte (absolute count, minimum, inv-norm transformed)	Verma A	39024449	163143845	-0.08908	0.009204	NR	0.071	0.107	4e-22
CHIP (Kessler)	rs144317085-T	Chr4:105806108	Chr4:104884951	A	platelet count (mean, inv-norm transformed)	Verma A	39024449	163211341	-0.08845	0.008001	NR	0.073	0.104	2e-28
CHIP (Kessler)	rs144317085-T	Chr4:105806108	Chr4:104884951	A	red blood cell count (RBC, maximum, inv-norm transformed)	Verma A	39024449	163227417	-0.06	0.007359	NR	0.046	0.074	4e-16
CHIP (Kessler)	rs144317085-T	Chr4:105806108	Chr4:104884951	A	red blood cell count (RBC, mean, inv-norm transformed)	Verma A	39024449	163229622	-0.0526	0.007233	NR	0.038	0.067	4e-13
CHIP (Kessler)	rs144317085-T	Chr4:105806108	Chr4:104884951	A	white blood cell count (WBC, maximum, inv-norm transformed)	Verma A	39024449	163252405	-0.06885	0.007592	NR	0.054	0.084	1e-19
CHIP (Kessler)	rs144317085-T	Chr4:105806108	Chr4:104884951	A	white blood cell count (WBC, mean, inv-norm transformed)	Verma A	39024449	163255143	-0.09345	0.007888	NR	0.078	0.109	2e-32
CHIP (Kessler)	rs144317085-T	Chr4:105806108	Chr4:104884951	A	white blood cell count (WBC, minimum, inv-norm transformed)	Verma A	39024449	163257507	-0.0788	0.007801	NR	0.064	0.094	5e-24
CHIP (Kessler)	rs144317085-T	Chr4:105806108	Chr4:104884951	A	mean corpuscular hemoglobin (MCH, maximum, inv-norm transformed)	Verma A	39024449	163351619	0.09355	0.0108	NR	0.072	0.115	5e-18
CHIP (Kessler)	rs144317085-T	Chr4:105806108	Chr4:104884951	A	mean corpuscular hemoglobin (MCH, mean, inv-norm transformed)	Verma A	39024449	163352842	0.09897	0.01091	NR	0.078	0.12	1e-19
CHIP (Kessler)	rs144317085-T	Chr4:105806108	Chr4:104884951	A	mean corpuscular hemoglobin (MCH, minimum, inv-norm transformed)	Verma A	39024449	163354020	0.09374	0.01046	NR	0.073	0.114	3e-19
CHIP (Kessler)	rs144317085-T	Chr4:105806108	Chr4:104884951	A	mean corpuscular volume (MCV, maximum, inv-norm transformed)	Verma A	39024449	163355123	0.07452	0.01058	NR	0.054	0.095	2e-12
CHIP (Kessler)	rs144317085-T	Chr4:105806108	Chr4:104884951	A	mean corpuscular volume (MCV, mean, inv-norm transformed)	Verma A	39024449	163356255	0.07822	0.01056	NR	0.058	0.099	1e-13
CHIP (Kessler)	rs144317085-T	Chr4:105806108	Chr4:104884951	A	mean corpuscular volume (MCV, minimum, inv-norm transformed)	Verma A	39024449	163357445	0.07639	0.01041	NR	0.056	0.097	2e-13
CHIP (Kessler)	rs144317085-T	Chr4:105806108	Chr4:104884951	A	monocyte (absolute count, maximum, inv-norm transformed)	Verma A	39024449	163359471	-0.08627	0.01056	NR	0.066	0.107	3e-16
CHIP (Kessler)	rs144317085-T	Chr4:105806108	Chr4:104884951	A	monocyte (absolute count, mean, inv-norm transformed)	Verma A	39024449	163360252	-0.1102	0.01156	NR	0.088	0.133	2e-21
CHIP (Kessler)	rs144317085-T	Chr4:105806108	Chr4:104884951	A	monocyte (absolute count, minimum, inv-norm transformed)	Verma A	39024449	163361161	-0.0802	0.01066	NR	0.059	0.101	6e-14
CHIP (Kessler)	rs144317085-T	Chr4:105806108	Chr4:104884951	A	platelet count (maximum, inv-norm transformed)	Verma A	39024449	163419739	-0.06895	0.01044	NR	0.048	0.089	4e-11
CHIP (Kessler)	rs144317085-T	Chr4:105806108	Chr4:104884951	A	platelet count (mean, inv-norm transformed)	Verma A	39024449	163421233	-0.07857	0.0109	NR	0.057	0.1	6e-13
CHIP (Kessler)	rs144317085-T	Chr4:105806108	Chr4:104884951	A	white blood cell count (WBC, maximum, inv-norm transformed)	Verma A	39024449	163440820	-0.06416	0.009394	NR	0.046	0.083	9e-12
CHIP (Kessler)	rs144317085-T	Chr4:105806108	Chr4:104884951	A	white blood cell count (WBC, mean, inv-norm transformed)	Verma A	39024449	163441705	-0.08658	0.01036	NR	0.066	0.107	7e-17
CHIP (Kessler)	rs144317085-T	Chr4:105806108	Chr4:104884951	A	white blood cell count (WBC, minimum, inv-norm transformed)	Verma A	39024449	163442834	-0.07487	0.009796	NR	0.056	0.094	2e-14
CHIP (Kessler)	rs144317085-T	Chr4:105806108	Chr4:104884951	T	Intrinsic epigenetic age acceleration	McCartney DL	34187551	88923233	-0.5136	0.0831	NR	0.35	0.68	6e-10
CHIP (Kessler)	rs144317085-T	Chr4:105806108	Chr4:104884951	T	Systolic blood pressure	Keaton JM	38689001	131772033	0.354	0.0697	NR	0.22	0.49	4e-07
CHIP (Kessler)	rs144317085-T	Chr4:105806108	Chr4:104884951	T	Monocyte count	Chen MH	32888493	62431891	NR	NR	NR	NR	NR	3e-30
CHIP (Kessler)	rs144317085-T	Chr4:105806108	Chr4:104884951	T	Mean corpuscular volume	Chen MH	32888493	62433989	NR	NR	NR	NR	NR	1e-16
CHIP (Kessler)	rs144317085-T	Chr4:105806108	Chr4:104884951	T	Mean corpuscular hemoglobin	Chen MH	32888493	62489254	NR	NR	NR	NR	NR	1e-13
CHIP (Kessler)	rs144317085-T	Chr4:105806108	Chr4:104884951	T	White blood cell count	Chen MH	32888493	62506662	NR	NR	NR	NR	NR	7e-21
CHIP (Kessler)	rs144317085-T	Chr4:105806108	Chr4:104884951	T	Mean corpuscular volume	Chen MH	32888493	62655840	-0.045572	0.005056	NR	0.036	0.055	2e-19
CHIP (Kessler)	rs144317085-T	Chr4:105806108	Chr4:104884951	T	Monocyte count	Chen MH	32888493	62658104	0.061822	0.005227	NR	0.052	0.072	3e-32
CHIP (Kessler)	rs144317085-T	Chr4:105806108	Chr4:104884951	T	White blood cell count	Chen MH	32888493	62737954	0.049756	0.005126	NR	0.04	0.06	3e-22
CHIP (Kessler)	rs144317085-T	Chr4:105806108	Chr4:104884951	NR	White blood cell count	Kichaev G	30595370	36465414	NR	NR	NR	NR	NR	8e-16
CHIP (Kessler)	rs144317085-T	Chr4:105806108	Chr4:104884951	A	Systolic blood pressure	Giri A	30578418	35918004	-0.4513	0.0816	NR	0.29	0.61	3e-08
CHIP (Kessler)	rs148297846-A	Chr5:1298017	Chr5:1297902	A	Cancer (pleiotropy)	Rashkin SR	32887889	63346107	NR	NR	1.15607	1.1	1.22	2e-08
CHIP (Kessler)	rs2275652-C	Chr6:109703683	Chr6:109382480	G	neutrophil (fraction, maximum, inv-norm transformed)	Verma A	39024449	163369356	-0.02573	0.00315	NR	0.02	0.032	3e-16
CHIP (Kessler)	rs2275652-C	Chr6:109703683	Chr6:109382480	C	Granulocyte percentage of myeloid white cells	Astle WJ	27863252	21836066	0.0265485	0.00390066	NR	0.019	0.034	1e-11
CHIP (Kessler)	rs2305407-A	Chr3:160130110	Chr3:160412322	G	Clonal hematopoiesis (mutational barcode method)	Stacey SN	37932435	134151277	NR	0.0127	0.901315	0.88	0.93	3e-16
CHIP (Kessler)	rs2305407-A	Chr3:160130110	Chr3:160412322	G	Hemoglobin A1c (HbA1c, maximum, inv-norm transformed)	Verma A	39024449	163298385	0.02143	0.003012	NR	0.016	0.027	1e-12
CHIP (Kessler)	rs2305407-A	Chr3:160130110	Chr3:160412322	G	Hemoglobin A1c (HbA1c, mean, inv-norm transformed)	Verma A	39024449	163299204	0.0237	0.003089	NR	0.018	0.03	2e-14
CHIP (Kessler)	rs2305407-A	Chr3:160130110	Chr3:160412322	G	Hemoglobin A1c (HbA1c, minimum, inv-norm transformed)	Verma A	39024449	163300028	0.02383	0.003004	NR	0.018	0.03	2e-15
CHIP (Kessler)	rs2396004-G	Chr6:43355851	Chr6:43388113	G	Mean corpuscular hemoglobin	Vuckovic D	32888494	64075159	-0.0151742	0.0021359	NR	0.011	0.019	1e-12
CHIP (Kessler)	rs2396004-G	Chr6:43355851	Chr6:43388113	G	Total testosterone levels	Harrison S	34321204	100875422	0.02	0.003	NR	0.014	0.026	4e-08
CHIP (Kessler)	rs2396004-G	Chr6:43355851	Chr6:43388113	NR	Diastolic blood pressure	Shi S	39134668	134169114	-0.0132837	0.00209236	NR	0.0092	0.0174	2e-10
CHIP (Kessler)	rs2396004-G	Chr6:43355851	Chr6:43388113	A	Chronotype	Jones SE	30696823	41379479	NR	NR	1.02163	NR	NR	3e-09
CHIP (Kessler)	rs2396004-G	Chr6:43355851	Chr6:43388113	A	Carnitine levels	Lotta LA	33414548	96793879	6.604	NR	NR	NR	NR	4e-11
CHIP (Kessler)	rs3219104-C	Chr1:226562621	Chr1:226374920	C	Leukocyte telomere length	Li C	32109421	55993959	0.042	0.006	NR	0.03	0.054	1e-10
CHIP (Kessler)	rs3219104-C	Chr1:226562621	Chr1:226374920	C	Platelet count	Sakaue S	34594039	93473725	0.0202544	0.00336251	NR	0.014	0.027	2e-09
CHIP (Kessler)	rs3219104-C	Chr1:226562621	Chr1:226374920	NR	Telomere length	Taub MA	35530816	97278198	NR	NR	NR	NR	NR	1e-18
CHIP (Kessler)	rs3219104-C	Chr1:226562621	Chr1:226374920	A	Leukocyte telomere length	Dorajoo R	31171785	47407990	-0.074	NR	NR	NR	NR	2e-16
CHIP (Kessler)	rs3219104-C	Chr1:226562621	Chr1:226374920	A	Leukocyte telomere length	Dorajoo R	31171785	47408037	-0.057	NR	NR	NR	NR	2e-18
CHIP (Kessler)	rs34164109-T	Chr6:135421176	Chr6:135100038	T	Mean corpuscular hemoglobin concentration	Vuckovic D	32888494	64093914	0.103696	0.00249661	NR	0.099	0.109	0
CHIP (Kessler)	rs34164109-T	Chr6:135421176	Chr6:135100038	T	Platelet count	Vuckovic D	32888494	64340604	0.16199	0.00341695	NR	0.16	0.17	0
CHIP (Kessler)	rs34164109-T	Chr6:135421176	Chr6:135100038	C	Other diseases of blood and blood-forming organs (PheCode 289)	Verma A	39024449	163180679	-0.1673	0.02414	NR	0.12	0.21	5e-12
CHIP (Kessler)	rs34164109-T	Chr6:135421176	Chr6:135100038	C	transferrin saturation (TSAT, maximum, inv-norm transformed)	Verma A	39024449	163250899	-0.06547	0.007048	NR	0.052	0.079	2e-20
CHIP (Kessler)	rs34164109-T	Chr6:135421176	Chr6:135100038	C	Purpura and other hemorrhagic conditions (PheCode 287)	Verma A	39024449	163386834	0.07301	0.01173	NR	0.05	0.096	4e-11
CHIP (Kessler)	rs34164109-T	Chr6:135421176	Chr6:135100038	T	Reticulocyte fraction of red cells	Astle WJ	27863252	22488557	0.0498943	0.00434768	NR	0.041	0.058	2e-30
CHIP (Kessler)	rs34164109-T	Chr6:135421176	Chr6:135100038	T	White blood cell count	Sakaue S	34594039	93476163	-0.039485	0.00356831	NR	0.032	0.046	2e-28
CHIP (Kessler)	rs34164109-T	Chr6:135421176	Chr6:135100038	T	Mean corpuscular hemoglobin concentration	Sakaue S	34594039	93524790	0.0783	0.0022	NR	0.074	0.083	1e-277
CHIP (Kessler)	rs34164109-T	Chr6:135421176	Chr6:135100038	T	Lymphocyte count	Chen MH	32888493	62491515	NR	NR	NR	NR	NR	5e-81
CHIP (Kessler)	rs34164109-T	Chr6:135421176	Chr6:135100038	T	Hematocrit	Chen MH	32888493	62493438	NR	NR	NR	NR	NR	0
CHIP (Kessler)	rs34164109-T	Chr6:135421176	Chr6:135100038	C	Platelet count	Kachuri L	34469753	93082106	NR	NR	NR	NR	NR	5e-249
CHIP (Kessler)	rs34164109-T	Chr6:135421176	Chr6:135100038	C	Pyruvate levels	Richardson TG	35213538	96225849	0.0260697	0.0047219	NR	0.017	0.035	3e-08
CHIP (Kessler)	rs34164109-T	Chr6:135421176	Chr6:135100038	C	Platelet count	Burley K	37538507	131701151	0.13	0.017	NR	0.097	0.163	3e-15
CHIP (Kessler)	rs34164109-T	Chr6:135421176	Chr6:135100038	C	Red blood cell count	Hodonsky CJ	28453575	20510606	0.054	0.01	NR	0.034	0.074	4e-17
CHIP (Kessler)	rs361725-C	Chr22:50971047	Chr22:50532618	C	Monocyte percentage of white cells	Vuckovic D	32888494	64421100	0.0169022	0.00230475	NR	0.012	0.021	2e-13
CHIP (Kessler)	rs361725-C	Chr22:50971047	Chr22:50532618	T	mean corpuscular hemoglobin (MCH, mean, inv-norm transformed)	Verma A	39024449	163116757	-0.05664	0.00612	NR	0.045	0.069	2e-20
CHIP (Kessler)	rs361725-C	Chr22:50971047	Chr22:50532618	T	mean corpuscular hemoglobin (MCH, minimum, inv-norm transformed)	Verma A	39024449	163120185	-0.05278	0.006153	NR	0.041	0.065	1e-17
CHIP (Kessler)	rs361725-C	Chr22:50971047	Chr22:50532618	T	mean corpuscular volume (MCV, maximum, inv-norm transformed)	Verma A	39024449	163128105	-0.06188	0.005978	NR	0.05	0.074	4e-25
CHIP (Kessler)	rs361725-C	Chr22:50971047	Chr22:50532618	T	mean corpuscular volume (MCV, mean, inv-norm transformed)	Verma A	39024449	163131705	-0.06346	0.006007	NR	0.052	0.075	4e-26
CHIP (Kessler)	rs361725-C	Chr22:50971047	Chr22:50532618	T	mean corpuscular volume (MCV, minimum, inv-norm transformed)	Verma A	39024449	163135198	-0.05935	0.006071	NR	0.047	0.071	1e-22
CHIP (Kessler)	rs361725-C	Chr22:50971047	Chr22:50532618	T	monocyte (fraction, maximum, inv-norm transformed)	Verma A	39024449	163145614	-0.02928	0.003126	NR	0.023	0.035	8e-21
CHIP (Kessler)	rs361725-C	Chr22:50971047	Chr22:50532618	T	monocyte (fraction, mean, inv-norm transformed)	Verma A	39024449	163148194	-0.03595	0.003291	NR	0.029	0.042	9e-28
CHIP (Kessler)	rs361725-C	Chr22:50971047	Chr22:50532618	T	monocyte (fraction, minimum, inv-norm transformed)	Verma A	39024449	163149585	-0.02233	0.003199	NR	0.016	0.029	3e-12
CHIP (Kessler)	rs361725-C	Chr22:50971047	Chr22:50532618	T	red blood cell count (RBC, maximum, inv-norm transformed)	Verma A	39024449	163225161	0.05018	0.005925	NR	0.039	0.062	2e-17
CHIP (Kessler)	rs361725-C	Chr22:50971047	Chr22:50532618	T	red blood cell count (RBC, mean, inv-norm transformed)	Verma A	39024449	163227884	0.04909	0.005921	NR	0.037	0.061	1e-16
CHIP (Kessler)	rs361725-C	Chr22:50971047	Chr22:50532618	T	mean corpuscular hemoglobin (MCH, maximum, inv-norm transformed)	Verma A	39024449	163352477	-0.07271	0.003195	NR	0.066	0.079	1e-114
CHIP (Kessler)	rs361725-C	Chr22:50971047	Chr22:50532618	T	mean corpuscular hemoglobin (MCH, mean, inv-norm transformed)	Verma A	39024449	163353694	-0.07292	0.003198	NR	0.067	0.079	5e-115
CHIP (Kessler)	rs361725-C	Chr22:50971047	Chr22:50532618	T	mean corpuscular hemoglobin (MCH, minimum, inv-norm transformed)	Verma A	39024449	163354791	-0.06479	0.003066	NR	0.059	0.071	4e-99
CHIP (Kessler)	rs361725-C	Chr22:50971047	Chr22:50532618	T	mean corpuscular volume (MCV, maximum, inv-norm transformed)	Verma A	39024449	163355899	-0.07953	0.003151	NR	0.073	0.086	2e-140
CHIP (Kessler)	rs361725-C	Chr22:50971047	Chr22:50532618	T	mean corpuscular volume (MCV, mean, inv-norm transformed)	Verma A	39024449	163357111	-0.08271	0.003144	NR	0.077	0.089	2e-152
CHIP (Kessler)	rs361725-C	Chr22:50971047	Chr22:50532618	T	mean corpuscular volume (MCV, minimum, inv-norm transformed)	Verma A	39024449	163358228	-0.07685	0.003099	NR	0.071	0.083	1e-135
CHIP (Kessler)	rs361725-C	Chr22:50971047	Chr22:50532618	T	red blood cell count (RBC, maximum, inv-norm transformed)	Verma A	39024449	163429652	0.04424	0.002907	NR	0.039	0.05	3e-52
CHIP (Kessler)	rs361725-C	Chr22:50971047	Chr22:50532618	T	red blood cell count (RBC, mean, inv-norm transformed)	Verma A	39024449	163430530	0.04048	0.002812	NR	0.035	0.046	6e-47
CHIP (Kessler)	rs361725-C	Chr22:50971047	Chr22:50532618	NR	Telomere length	Taub MA	35530816	97278012	NR	NR	NR	NR	NR	1e-10
CHIP (Kessler)	rs361725-C	Chr22:50971047	Chr22:50532618	C	Delta of the red cell haemoglobins	Akbari P	37596262	118328985	0.0548016	0.00844664	NR	0.038	0.071	9e-11
CHIP (Kessler)	rs361725-C	Chr22:50971047	Chr22:50532618	T	Thymidine phosphorylase levels	Western D	39528825	162805613	-0.2754	0.0234504	NR	0.23	0.32	2e-31
CHIP (Kessler)	rs4548045-T	Chr6:109576135	Chr6:109254932	T	Mean corpuscular hemoglobin	Sakaue S	34594039	93471920	0.0665966	0.00612499	NR	0.055	0.079	2e-27
CHIP (Kessler)	rs4548045-T	Chr6:109576135	Chr6:109254932	T	Mean corpuscular volume	Sakaue S	34594039	93472804	0.0630377	0.00607144	NR	0.051	0.075	3e-25
CHIP (Kessler)	rs4548045-T	Chr6:109576135	Chr6:109254932	T	Red blood cell count	Sakaue S	34594039	93474639	-0.0449913	0.00528036	NR	0.035	0.055	2e-17
CHIP (Kessler)	rs62175229-T	Chr2:160677559	Chr2:159821048	C	mean corpuscular hemoglobin (MCH, maximum, inv-norm transformed)	Verma A	39024449	163116459	-0.03156	0.002758	NR	0.026	0.037	3e-30
CHIP (Kessler)	rs62175229-T	Chr2:160677559	Chr2:159821048	C	mean corpuscular hemoglobin (MCH, mean, inv-norm transformed)	Verma A	39024449	163119903	-0.03472	0.002795	NR	0.029	0.04	2e-35
CHIP (Kessler)	rs62175229-T	Chr2:160677559	Chr2:159821048	C	mean corpuscular volume (MCV, maximum, inv-norm transformed)	Verma A	39024449	163131343	-0.02828	0.002716	NR	0.023	0.034	2e-25
CHIP (Kessler)	rs62175229-T	Chr2:160677559	Chr2:159821048	C	mean corpuscular volume (MCV, mean, inv-norm transformed)	Verma A	39024449	163134866	-0.03245	0.002711	NR	0.027	0.038	5e-33
CHIP (Kessler)	rs62175229-T	Chr2:160677559	Chr2:159821048	C	mean corpuscular volume (MCV, minimum, inv-norm transformed)	Verma A	39024449	163137998	-0.03092	0.002744	NR	0.026	0.036	2e-29
CHIP (Kessler)	rs62175229-T	Chr2:160677559	Chr2:159821048	C	mean corpuscular volume (MCV, maximum, inv-norm transformed)	Verma A	39024449	163354982	-0.02073	0.003026	NR	0.015	0.027	8e-12
CHIP (Kessler)	rs62175229-T	Chr2:160677559	Chr2:159821048	C	mean corpuscular volume (MCV, mean, inv-norm transformed)	Verma A	39024449	163356104	-0.0232	0.003019	NR	0.017	0.029	2e-14
CHIP (Kessler)	rs62175229-T	Chr2:160677559	Chr2:159821048	C	mean corpuscular volume (MCV, minimum, inv-norm transformed)	Verma A	39024449	163357298	-0.02185	0.002974	NR	0.016	0.028	2e-13
CHIP (Kessler)	rs62175229-T	Chr2:160677559	Chr2:159821048	C	red blood cell count (RBC, maximum, inv-norm transformed)	Verma A	39024449	163428882	0.01919	0.00279	NR	0.014	0.025	6e-12
CHIP (Kessler)	rs62237573-T	Chr22:28552698	Chr22:28156710	T	Breast cancer	Rashkin SR	32887889	63345192	NR	NR	1.34935	NR	NR	8e-09
CHIP (Kessler)	rs62237573-T	Chr22:28552698	Chr22:28156710	T	Postmenopausal breast cancer	Harris BHL	38538606	131609636	0.347499	0.0692536	NR	0.21	0.48	5e-07
CHIP (Kessler)	rs62237573-T	Chr22:28552698	Chr22:28156710	T	Breast cancer	Michailidou K	29059683	41309548	0.4256	0.034	NR	0.36	0.49	7e-36
CHIP (Kessler)	rs6440667-G	Chr3:150004850	Chr3:150287063	C	Intrinsic epigenetic age acceleration	Gibson J	31738745	55275992	0.4396	0.0748	NR	0.29	0.59	4e-09
CHIP (Kessler)	rs6959832-A	Chr7:135289854	Chr7:135605106	A	Eosinophil counts	Vuckovic D	32888494	64201303	-0.0167307	0.00221087	NR	0.012	0.021	4e-14
CHIP (Kessler)	rs6959832-A	Chr7:135289854	Chr7:135605106	A	Eosinophil counts	Chen MH	32888493	62497663	NR	NR	NR	NR	NR	3e-16
CHIP (Kessler)	rs6959832-A	Chr7:135289854	Chr7:135605106	A	Eosinophil counts	Chen MH	32888493	62514721	-0.016175	0.001983	NR	0.012	0.02	4e-16
CHIP (Kessler)	rs6959832-A	Chr7:135289854	Chr7:135605106	A	Mitochondrial DNA copy number	Chong M	35023831	94038179	-0.021	0.0021	NR	0.017	0.025	2e-23
CHIP (Kessler)	rs72698720-G	Chr14:101178715	Chr14:100712378	G	Platelet count	Chen MH	32888493	62501422	NR	NR	NR	NR	NR	8e-132
CHIP (Kessler)	rs7406485-G	Chr17:7731041	Chr17:7827723	G	Mean reticulocyte volume	Vuckovic D	32888494	64413667	-0.0142879	0.002402	NR	0.0096	0.019	3e-09
CHIP (Kessler)	rs76428106-C	Chr13:28604007	Chr13:28029870	C	White blood cell count	Vuckovic D	32888494	63942062	0.19873	0.0102891	NR	0.18	0.22	4e-83
CHIP (Kessler)	rs76428106-C	Chr13:28604007	Chr13:28029870	C	Lymphocyte percentage of white cells	Vuckovic D	32888494	64079171	-0.100469	0.0102898	NR	0.08	0.121	2e-22
CHIP (Kessler)	rs76428106-C	Chr13:28604007	Chr13:28029870	C	Lymphocyte count	Vuckovic D	32888494	64082311	0.066816	0.0101491	NR	0.047	0.087	5e-11
CHIP (Kessler)	rs76428106-C	Chr13:28604007	Chr13:28029870	C	Basophil count	Vuckovic D	32888494	64204425	0.0823445	0.0102064	NR	0.062	0.102	7e-16
CHIP (Kessler)	rs76428106-C	Chr13:28604007	Chr13:28029870	C	Neutrophil count	Vuckovic D	32888494	64406106	0.133218	0.0103078	NR	0.11	0.15	3e-38
CHIP (Kessler)	rs76428106-C	Chr13:28604007	Chr13:28029870	C	Monocyte percentage of white cells	Vuckovic D	32888494	64420213	0.541048	0.010525	NR	0.52	0.56	0
CHIP (Kessler)	rs76428106-C	Chr13:28604007	Chr13:28029870	C	Monocyte count	Vuckovic D	32888494	90539964	0.631453	0.0104405	NR	0.61	0.65	0
CHIP (Kessler)	rs76428106-C	Chr13:28604007	Chr13:28029870	T	high density lipoprotein cholesterol (HDLC, mean, inv-norm transformed)	Verma A	39024449	163070418	0.1042	0.01461	NR	0.076	0.133	1e-12
CHIP (Kessler)	rs76428106-C	Chr13:28604007	Chr13:28029870	T	high density lipoprotein cholesterol (HDLC, minimm, inv-norm transformed)	Verma A	39024449	163073573	0.09837	0.01443	NR	0.07	0.127	9e-12
CHIP (Kessler)	rs76428106-C	Chr13:28604007	Chr13:28029870	T	lymphocyte (absolute count, maximum, inv-norm transformed)	Verma A	39024449	163108736	-0.1106	0.01621	NR	0.079	0.142	9e-12
CHIP (Kessler)	rs76428106-C	Chr13:28604007	Chr13:28029870	T	lymphocyte (absolute count, mean, inv-norm transformed)	Verma A	39024449	163109844	-0.1093	0.01608	NR	0.078	0.141	1e-11
CHIP (Kessler)	rs76428106-C	Chr13:28604007	Chr13:28029870	T	monocyte (absolute count, maximum, inv-norm transformed)	Verma A	39024449	163140293	-0.5584	0.01577	NR	0.53	0.59	9e-275
CHIP (Kessler)	rs76428106-C	Chr13:28604007	Chr13:28029870	T	monocyte (absolute count, mean, inv-norm transformed)	Verma A	39024449	163142646	-0.776	0.01645	NR	0.74	0.81	9.88E-324
CHIP (Kessler)	rs76428106-C	Chr13:28604007	Chr13:28029870	T	monocyte (absolute count, minimum, inv-norm transformed)	Verma A	39024449	163144145	-0.6197	0.01627	NR	0.59	0.65	9.88E-324
CHIP (Kessler)	rs76428106-C	Chr13:28604007	Chr13:28029870	T	monocyte (fraction, maximum, inv-norm transformed)	Verma A	39024449	163145790	-0.5732	0.01504	NR	0.54	0.6	9.88E-324
CHIP (Kessler)	rs76428106-C	Chr13:28604007	Chr13:28029870	T	monocyte (fraction, mean, inv-norm transformed)	Verma A	39024449	163148386	-0.7694	0.01584	NR	0.74	0.8	9.88E-324
CHIP (Kessler)	rs76428106-C	Chr13:28604007	Chr13:28029870	T	monocyte (fraction, minimum, inv-norm transformed)	Verma A	39024449	163149701	-0.5074	0.0154	NR	0.48	0.54	3e-238
CHIP (Kessler)	rs76428106-C	Chr13:28604007	Chr13:28029870	T	neutrophil (fraction, mean, inv-norm transformed)	Verma A	39024449	163161782	0.1078	0.01521	NR	0.078	0.138	1e-12
CHIP (Kessler)	rs76428106-C	Chr13:28604007	Chr13:28029870	T	neutrophil (fraction, minimum, inv-norm transformed)	Verma A	39024449	163162783	0.1099	0.01527	NR	0.08	0.14	6e-13
CHIP (Kessler)	rs76428106-C	Chr13:28604007	Chr13:28029870	T	Hypothyroidism (PheCode 244)	Verma A	39024449	163168628	-0.185	0.02986	NR	0.13	0.24	2e-11
CHIP (Kessler)	rs76428106-C	Chr13:28604007	Chr13:28029870	T	Hypothyroidism NOS (PheCode 244.4)	Verma A	39024449	163169219	-0.1946	0.03022	NR	0.14	0.25	4e-12
CHIP (Kessler)	rs76428106-C	Chr13:28604007	Chr13:28029870	T	white blood cell count (WBC, maximum, inv-norm transformed)	Verma A	39024449	163252670	-0.1535	0.01344	NR	0.13	0.18	3e-30
CHIP (Kessler)	rs76428106-C	Chr13:28604007	Chr13:28029870	T	white blood cell count (WBC, mean, inv-norm transformed)	Verma A	39024449	163255574	-0.2263	0.01396	NR	0.2	0.25	4e-59
CHIP (Kessler)	rs76428106-C	Chr13:28604007	Chr13:28029870	T	white blood cell count (WBC, minimum, inv-norm transformed)	Verma A	39024449	163257904	-0.1988	0.01381	NR	0.17	0.23	5e-47
CHIP (Kessler)	rs76428106-C	Chr13:28604007	Chr13:28029870	T	monocyte (absolute count, maximum, inv-norm transformed)	Verma A	39024449	163359689	-0.5255	0.01839	NR	0.49	0.56	1e-179
CHIP (Kessler)	rs76428106-C	Chr13:28604007	Chr13:28029870	T	monocyte (absolute count, mean, inv-norm transformed)	Verma A	39024449	163360627	-0.707	0.02007	NR	0.67	0.75	7e-272
CHIP (Kessler)	rs76428106-C	Chr13:28604007	Chr13:28029870	T	monocyte (absolute count, minimum, inv-norm transformed)	Verma A	39024449	163361419	-0.5677	0.01853	NR	0.53	0.6	6e-206
CHIP (Kessler)	rs76428106-C	Chr13:28604007	Chr13:28029870	T	monocyte (fraction, maximum, inv-norm transformed)	Verma A	39024449	163362234	-0.5317	0.01745	NR	0.5	0.57	7e-204
CHIP (Kessler)	rs76428106-C	Chr13:28604007	Chr13:28029870	T	monocyte (fraction, mean, inv-norm transformed)	Verma A	39024449	163363246	-0.688	0.01922	NR	0.65	0.73	2e-280
CHIP (Kessler)	rs76428106-C	Chr13:28604007	Chr13:28029870	T	monocyte (fraction, minimum, inv-norm transformed)	Verma A	39024449	163364015	-0.4696	0.01727	NR	0.44	0.5	1e-162
CHIP (Kessler)	rs76428106-C	Chr13:28604007	Chr13:28029870	T	white blood cell count (WBC, maximum, inv-norm transformed)	Verma A	39024449	163441102	-0.1435	0.01624	NR	0.11	0.18	1e-18
CHIP (Kessler)	rs76428106-C	Chr13:28604007	Chr13:28029870	T	white blood cell count (WBC, mean, inv-norm transformed)	Verma A	39024449	163442160	-0.1991	0.01785	NR	0.16	0.23	7e-29
CHIP (Kessler)	rs76428106-C	Chr13:28604007	Chr13:28029870	T	white blood cell count (WBC, minimum, inv-norm transformed)	Verma A	39024449	163443277	-0.1738	0.01693	NR	0.14	0.21	1e-24
CHIP (Kessler)	rs76428106-C	Chr13:28604007	Chr13:28029870	C	Granulocyte percentage of myeloid white cells	Astle WJ	27863252	21836400	-0.388883	0.0156368	NR	0.36	0.42	2e-136
CHIP (Kessler)	rs76428106-C	Chr13:28604007	Chr13:28029870	C	Myeloid white cell count	Astle WJ	27863252	21843089	0.147559	0.0157718	NR	0.12	0.18	8e-21
CHIP (Kessler)	rs76428106-C	Chr13:28604007	Chr13:28029870	C	Monocyte percentage of white cells	Astle WJ	27863252	21844133	0.456364	0.015599	NR	0.43	0.49	4e-188
CHIP (Kessler)	rs76428106-C	Chr13:28604007	Chr13:28029870	C	White blood cell count	Astle WJ	27863252	21893150	0.142151	0.0157264	NR	0.11	0.17	2e-19
CHIP (Kessler)	rs76428106-C	Chr13:28604007	Chr13:28029870	C	Monocyte count	Astle WJ	27863252	22001499	0.517711	0.0156419	NR	0.49	0.55	3e-240
CHIP (Kessler)	rs76428106-C	Chr13:28604007	Chr13:28029870	C	Hypothyroidism	Sakaue S	34594039	93482554	0.3711	0.0477	NR	0.28	0.46	7e-15
CHIP (Kessler)	rs76428106-C	Chr13:28604007	Chr13:28029870	C	HDL cholesterol	Sakaue S	34594039	93509305	-0.0598	0.0104	NR	0.039	0.08	9e-09
CHIP (Kessler)	rs76428106-C	Chr13:28604007	Chr13:28029870	C	LDL cholesterol	Sakaue S	34594039	93519160	-0.0626	0.0107	NR	0.042	0.084	6e-09
CHIP (Kessler)	rs76428106-C	Chr13:28604007	Chr13:28029870	C	Lymphocyte count	Sakaue S	34594039	93520824	0.0628	0.0109	NR	0.041	0.084	7e-09
CHIP (Kessler)	rs76428106-C	Chr13:28604007	Chr13:28029870	C	Monocyte count	Sakaue S	34594039	93528613	0.4865	0.0105	NR	0.47	0.51	0
CHIP (Kessler)	rs76428106-C	Chr13:28604007	Chr13:28029870	C	Neutrophil count	Sakaue S	34594039	93530347	0.1088	0.0109	NR	0.087	0.13	1e-23
CHIP (Kessler)	rs76428106-C	Chr13:28604007	Chr13:28029870	C	Total cholesterol levels	Sakaue S	34594039	93540096	-0.078	0.0106	NR	0.057	0.099	2e-13
CHIP (Kessler)	rs76428106-C	Chr13:28604007	Chr13:28029870	C	Serum total protein levels	Sakaue S	34594039	93542739	0.1296	0.0115	NR	0.11	0.15	1e-29
CHIP (Kessler)	rs76428106-C	Chr13:28604007	Chr13:28029870	C	White blood cell count	Sakaue S	34594039	93546122	0.1599	0.0109	NR	0.14	0.18	7e-49
CHIP (Kessler)	rs76428106-C	Chr13:28604007	Chr13:28029870	C	Medication use (thyroid preparations)	Sakaue S	34594039	93553045	0.4677	0.0439	NR	0.38	0.55	2e-26
CHIP (Kessler)	rs76428106-C	Chr13:28604007	Chr13:28029870	C	Monocyte count	Chen MH	32888493	62432673	NR	NR	NR	NR	NR	0
CHIP (Kessler)	rs76428106-C	Chr13:28604007	Chr13:28029870	C	Lymphocyte count	Chen MH	32888493	62492141	NR	NR	NR	NR	NR	4e-11
CHIP (Kessler)	rs76428106-C	Chr13:28604007	Chr13:28029870	C	Basophil count	Chen MH	32888493	62498990	NR	NR	NR	NR	NR	1e-15
CHIP (Kessler)	rs76428106-C	Chr13:28604007	Chr13:28029870	C	White blood cell count	Chen MH	32888493	62507537	NR	NR	NR	NR	NR	4e-74
CHIP (Kessler)	rs76428106-C	Chr13:28604007	Chr13:28029870	C	Basophil count	Chen MH	32888493	62519022	0.081896	0.009385	NR	0.064	0.1	3e-18
CHIP (Kessler)	rs76428106-C	Chr13:28604007	Chr13:28029870	C	Lymphocyte count	Chen MH	32888493	62650951	0.062814	0.008702	NR	0.046	0.08	5e-13
CHIP (Kessler)	rs76428106-C	Chr13:28604007	Chr13:28029870	C	White blood cell count	Chen MH	32888493	62738878	0.158445	0.008517	NR	0.14	0.18	3e-77
CHIP (Kessler)	rs76428106-C	Chr13:28604007	Chr13:28029870	C	Neutrophil count	Chen MH	32888493	62744828	0.104475	0.008878	NR	0.087	0.122	6e-32
CHIP (Kessler)	rs76428106-C	Chr13:28604007	Chr13:28029870	NR	Autoimmune traits	Kichaev G	30595370	36072182	NR	NR	NR	NR	NR	3e-20
CHIP (Kessler)	rs76428106-C	Chr13:28604007	Chr13:28029870	NR	Hypothyroidism	Kichaev G	30595370	36075247	NR	NR	NR	NR	NR	4e-39
CHIP (Kessler)	rs76428106-C	Chr13:28604007	Chr13:28029870	NR	Red cell distribution width	Kichaev G	30595370	36458647	NR	NR	NR	NR	NR	7e-09
CHIP (Kessler)	rs76428106-C	Chr13:28604007	Chr13:28029870	NR	White blood cell count	Kichaev G	30595370	36466849	NR	NR	NR	NR	NR	4e-63
CHIP (Kessler)	rs76428106-C	Chr13:28604007	Chr13:28029870	T	Monocyte count	Kachuri L	34469753	93077016	NR	NR	NR	NR	NR	9.99E-311
CHIP (Kessler)	rs76428106-C	Chr13:28604007	Chr13:28029870	T	Neutrophil count	Kachuri L	34469753	93078401	NR	NR	NR	NR	NR	2e-28
CHIP (Kessler)	rs76428106-C	Chr13:28604007	Chr13:28029870	T	Lymphocyte-to-monocyte ratio	Kachuri L	34469753	93080456	NR	NR	NR	NR	NR	1e-220
CHIP (Kessler)	rs76428106-C	Chr13:28604007	Chr13:28029870	C	High density lipoprotein cholesterol levels	Graham SE	34887591	101325291	-0.0610701	0.00693011	NR	0.047	0.075	2e-11
CHIP (Kessler)	rs76428106-C	Chr13:28604007	Chr13:28029870	NR	Total cholesterol levels	Graham SE	34887591	101342992	NR	NR	NR	NR	NR	5e-12
CHIP (Kessler)	rs76428106-C	Chr13:28604007	Chr13:28029870	C	Total cholesterol levels	Graham SE	34887591	101349701	-0.054173	0.00670636	NR	0.041	0.067	2e-11
CHIP (Kessler)	rs76428106-C	Chr13:28604007	Chr13:28029870	T	Apolipoprotein A1 levels	Richardson TG	32203549	56272703	0.0607578	0.00904644	NR	0.043	0.078	2e-11
CHIP (Kessler)	rs76428106-C	Chr13:28604007	Chr13:28029870	T	HDL cholesterol levels	Richardson TG	32203549	56279736	0.0620148	0.00879025	NR	0.045	0.079	2e-12
CHIP (Kessler)	rs76428106-C	Chr13:28604007	Chr13:28029870	T	Hypothyroidism	Mathieu S	36093044	101105797	-0.359057	0.0376038	NR	0.29	0.43	1e-21
CHIP (Kessler)	rs76428106-C	Chr13:28604007	Chr13:28029870	T	Low-density lipoprotein levels (MTAG)	Koskeridis F	36376304	101959539	0.036075	0.006097	NR	0.024	0.048	3e-09
CHIP (Kessler)	rs76428106-C	Chr13:28604007	Chr13:28029870	T	L-selectin levels	Pietzner M	34648354	104546328	-0.431	0.059	NR	0.32	0.55	2e-13
CHIP (Kessler)	rs76428106-C	Chr13:28604007	Chr13:28029870	C	LDL (standard GWA)	Schoeler T	37106081	104956470	-0.063167	0.011497	NR	0.041	0.086	4e-08
CHIP (Kessler)	rs76428106-C	Chr13:28604007	Chr13:28029870	NR	Flt3L levels	Ahsan M	28915241	106073195	0.675825	0.0678538	NR	0.54	0.81	2e-12
CHIP (Kessler)	rs76428106-C	Chr13:28604007	Chr13:28029870	T	Fms-related tyrosine kinase 3 ligand levels	Zhao JH	37563310	106212625	-1.102	0.052	NR	1	1.2	3e-98
CHIP (Kessler)	rs76428106-C	Chr13:28604007	Chr13:28029870	T	Interleukin-12 subunit beta levels	Zhao JH	37563310	106212720	-0.341	0.053	NR	0.24	0.44	2e-10
CHIP (Kessler)	rs76428106-C	Chr13:28604007	Chr13:28029870	T	Quinolinate levels	Surendran P	36357675	119770129	-0.287575	0.0459082	NR	0.2	0.38	4e-10
CHIP (Kessler)	rs76428106-C	Chr13:28604007	Chr13:28029870	C	Hypothyroidism	Figuer√™do J	39067062	134098712	NR	NR	1.35	1.25	1.45	3e-16
CHIP (Kessler)	rs76428106-C	Chr13:28604007	Chr13:28029870	C	Autoimmune thyroid disease	Zeng Y	37002690	139435037	NR	NR	1.41	NR	NR	9e-16
CHIP (Kessler)	rs76428106-C	Chr13:28604007	Chr13:28029870	C	Monocyte count	Jacobs BM	39414775	139998681	0.4	0.029	NR	0.34	0.46	1e-43
CHIP (Kessler)	rs76428106-C	Chr13:28604007	Chr13:28029870	T	White blood cell count (monocyte)	Jain D	28158719	19755563	-0.0497	0.0076	NR	0.035	0.065	8e-11
CHIP (Kessler)	rs76428106-C	Chr13:28604007	Chr13:28029870	C	Medication use (thyroid preparations)	Wu Y	31015401	45611547	0.467727	0.0438801	NR	0.38	0.55	2e-26
CHIP (Kessler)	rs76428106-C	Chr13:28604007	Chr13:28029870	C	Autoimmune thyroid disease	Saevarsdottir S	32581359	62247325	NR	NR	1.46	NR	NR	2e-24
CHIP (Kessler)	rs76428106-C	Chr13:28604007	Chr13:28029870	C	Rheumatoid arthritis (rheumatoid factor and/or anti-cyclic citrullinated peptide seropositive)	Saevarsdottir S	35470158	98371070	NR	NR	1.35	NR	NR	7e-11
CHIP (Kessler)	rs76428106-C	Chr13:28604007	Chr13:28029870	C	Cystatin C levels	Sinnott-Armstrong N	33462484	87296277	0.0804	0.0109	NR	0.059	0.102	2e-13
CHIP (Kessler)	rs76428106-C	Chr13:28604007	Chr13:28029870	C	Total cholesterol levels	Sinnott-Armstrong N	33462484	87300413	-0.0756	0.0109	NR	0.054	0.097	5e-12
CHIP (Kessler)	rs76428106-C	Chr13:28604007	Chr13:28029870	C	Apolipoprotein A1 levels	Sinnott-Armstrong N	33462484	87311437	-0.0682	0.0115	NR	0.046	0.091	3e-09
CHIP (Kessler)	rs76428106-C	Chr13:28604007	Chr13:28029870	T	White blood cell count (monocyte)	Hu Y	34107879	92912523	0.515	0.0902	NR	0.34	0.69	1e-08
CHIP (Kessler)	rs7705526-A	Chr5:1285974	Chr5:1285859	C	Clonal hematopoiesis (large clone)	Kar SP	35835912	131720018	NR	NR	0.724784	0.692121	0.758988	1e-42
CHIP (Kessler)	rs7705526-A	Chr5:1285974	Chr5:1285859	A	Eosinophil percentage of white cells	Vuckovic D	32888494	101284582	-0.0158074	0.00257338	NR	0.011	0.021	8e-10
CHIP (Kessler)	rs7705526-A	Chr5:1285974	Chr5:1285859	A	Red blood cell count	Vuckovic D	32888494	101445616	0.0307028	0.00257809	NR	0.026	0.036	1e-32
CHIP (Kessler)	rs7705526-A	Chr5:1285974	Chr5:1285859	A	White blood cell count	Vuckovic D	32888494	63940787	0.022162	0.00257855	NR	0.017	0.027	8e-18
CHIP (Kessler)	rs7705526-A	Chr5:1285974	Chr5:1285859	A	Mean corpuscular hemoglobin	Vuckovic D	32888494	64074921	-0.0333853	0.00257776	NR	0.028	0.038	2e-38
CHIP (Kessler)	rs7705526-A	Chr5:1285974	Chr5:1285859	A	Mean corpuscular volume	Vuckovic D	32888494	64090881	-0.049392	0.00222505	NR	0.045	0.054	5e-45
CHIP (Kessler)	rs7705526-A	Chr5:1285974	Chr5:1285859	A	Platelet count	Vuckovic D	32888494	64340235	0.0319441	0.00262416	NR	0.027	0.037	4e-34
CHIP (Kessler)	rs7705526-A	Chr5:1285974	Chr5:1285859	A	Plateletcrit	Vuckovic D	32888494	64399570	0.0424512	0.00263094	NR	0.037	0.048	2e-58
CHIP (Kessler)	rs7705526-A	Chr5:1285974	Chr5:1285859	A	Neutrophil percentage of white cells	Vuckovic D	32888494	64402840	0.0174524	0.00258052	NR	0.012	0.023	1e-11
CHIP (Kessler)	rs7705526-A	Chr5:1285974	Chr5:1285859	A	Neutrophil count	Vuckovic D	32888494	64405164	0.0249585	0.0025828	NR	0.02	0.03	4e-22
CHIP (Kessler)	rs7705526-A	Chr5:1285974	Chr5:1285859	A	Mean spheric corpuscular volume	Vuckovic D	32888494	64408199	-0.0331122	0.00261167	NR	0.028	0.038	8e-37
CHIP (Kessler)	rs7705526-A	Chr5:1285974	Chr5:1285859	A	Mean reticulocyte volume	Vuckovic D	32888494	64412023	-0.0308671	0.00262755	NR	0.026	0.036	7e-32
CHIP (Kessler)	rs7705526-A	Chr5:1285974	Chr5:1285859	A	Clonal hematopoiesis (mutational barcode method)	Stacey SN	37932435	134151314	NR	0.0133	1.28287	1.26	1.31	2e-78
CHIP (Kessler)	rs7705526-A	Chr5:1285974	Chr5:1285859	C	Telomere length (principal component 1)	Burren OS	39192095	134410287	-0.104396	0.00216065	NR	0.1	0.11	1e-300
CHIP (Kessler)	rs7705526-A	Chr5:1285974	Chr5:1285859	C	Telomere length (principal component 2)	Burren OS	39192095	134410595	-0.0258285	0.00226889	NR	0.021	0.03	5e-30
CHIP (Kessler)	rs7705526-A	Chr5:1285974	Chr5:1285859	A	Lung adenocarcinoma (conditioned on cigarettes per day)	Gorman BR	39366959	141943875	NR	NR	1.234	1.204	1.265	2e-62
CHIP (Kessler)	rs7705526-A	Chr5:1285974	Chr5:1285859	A	Lung cancer (conditioned on cigarettes per day)	Gorman BR	39366959	141944048	NR	NR	1.108	1.086	1.131	2e-23
CHIP (Kessler)	rs7705526-A	Chr5:1285974	Chr5:1285859	A	Lung adenocarcinoma	Gorman BR	39366959	141944120	NR	NR	1.234	1.2	1.269	1e-50
CHIP (Kessler)	rs7705526-A	Chr5:1285974	Chr5:1285859	C	eosinophil (fraction, mean, inv-norm transformed)	Verma A	39024449	163053821	0.03877	0.003196	NR	0.033	0.045	7e-34
CHIP (Kessler)	rs7705526-A	Chr5:1285974	Chr5:1285859	C	eosinophil (fraction, minimum, inv-norm transformed)	Verma A	39024449	163054760	0.0251	0.003024	NR	0.019	0.031	1e-16
CHIP (Kessler)	rs7705526-A	Chr5:1285974	Chr5:1285859	C	mean corpuscular hemoglobin (MCH, maximum, inv-norm transformed)	Verma A	39024449	163116539	0.08377	0.002986	NR	0.078	0.09	4e-173
CHIP (Kessler)	rs7705526-A	Chr5:1285974	Chr5:1285859	C	mean corpuscular hemoglobin (MCH, mean, inv-norm transformed)	Verma A	39024449	163119993	0.09209	0.003027	NR	0.086	0.098	3e-203
CHIP (Kessler)	rs7705526-A	Chr5:1285974	Chr5:1285859	C	mean corpuscular hemoglobin (MCH, minimum, inv-norm transformed)	Verma A	39024449	163122936	0.08618	0.003029	NR	0.08	0.092	4e-178
CHIP (Kessler)	rs7705526-A	Chr5:1285974	Chr5:1285859	C	mean corpuscular volume (MCV, maximum, inv-norm transformed)	Verma A	39024449	163128140	0.05492	0.006501	NR	0.042	0.068	3e-17
CHIP (Kessler)	rs7705526-A	Chr5:1285974	Chr5:1285859	C	monocyte (absolute count, maximum, inv-norm transformed)	Verma A	39024449	163140303	-0.02897	0.003436	NR	0.022	0.036	3e-17
CHIP (Kessler)	rs7705526-A	Chr5:1285974	Chr5:1285859	C	monocyte (absolute count, mean, inv-norm transformed)	Verma A	39024449	163142661	-0.03822	0.003586	NR	0.031	0.045	2e-26
CHIP (Kessler)	rs7705526-A	Chr5:1285974	Chr5:1285859	C	monocyte (absolute count, minimum, inv-norm transformed)	Verma A	39024449	163144155	-0.03103	0.003547	NR	0.024	0.038	2e-18
CHIP (Kessler)	rs7705526-A	Chr5:1285974	Chr5:1285859	C	neutrophil (absolute count, maximum, inv-norm transformed)	Verma A	39024449	163157894	-0.03808	0.003128	NR	0.032	0.044	4e-34
CHIP (Kessler)	rs7705526-A	Chr5:1285974	Chr5:1285859	C	neutrophil (absolute count, mean, inv-norm transformed)	Verma A	39024449	163159104	-0.04951	0.003226	NR	0.043	0.056	4e-53
CHIP (Kessler)	rs7705526-A	Chr5:1285974	Chr5:1285859	C	neutrophil (absolute count, minimum, inv-norm transformed)	Verma A	39024449	163160258	-0.04472	0.003276	NR	0.038	0.051	2e-42
CHIP (Kessler)	rs7705526-A	Chr5:1285974	Chr5:1285859	C	neutrophil (fraction, maximum, inv-norm transformed)	Verma A	39024449	163160759	-0.02358	0.003127	NR	0.017	0.03	5e-14
CHIP (Kessler)	rs7705526-A	Chr5:1285974	Chr5:1285859	C	neutrophil (fraction, mean, inv-norm transformed)	Verma A	39024449	163161797	-0.03642	0.003312	NR	0.03	0.043	4e-28
CHIP (Kessler)	rs7705526-A	Chr5:1285974	Chr5:1285859	C	Lymphoid leukemia (PheCode 204.1)	Verma A	39024449	163166639	-0.1785	0.02721	NR	0.13	0.23	5e-11
CHIP (Kessler)	rs7705526-A	Chr5:1285974	Chr5:1285859	C	Diseases of white blood cells (PheCode 288)	Verma A	39024449	163180488	-0.08219	0.01159	NR	0.059	0.105	3e-13
CHIP (Kessler)	rs7705526-A	Chr5:1285974	Chr5:1285859	C	Elevated white blood cell count (PheCode 288.2)	Verma A	39024449	163180645	-0.09943	0.0135	NR	0.073	0.126	8e-14
CHIP (Kessler)	rs7705526-A	Chr5:1285974	Chr5:1285859	C	platelet count (maximum, inv-norm transformed)	Verma A	39024449	163207501	-0.06552	0.003094	NR	0.059	0.072	2e-99
CHIP (Kessler)	rs7705526-A	Chr5:1285974	Chr5:1285859	C	platelet count (mean, inv-norm transformed)	Verma A	39024449	163211851	-0.07627	0.003084	NR	0.07	0.082	5e-135
CHIP (Kessler)	rs7705526-A	Chr5:1285974	Chr5:1285859	C	platelet count (minimum, inv-norm transformed)	Verma A	39024449	163215305	-0.06149	0.002962	NR	0.056	0.067	1e-95
CHIP (Kessler)	rs7705526-A	Chr5:1285974	Chr5:1285859	C	white blood cell count (WBC, maximum, inv-norm transformed)	Verma A	39024449	163252675	-0.04797	0.002925	NR	0.042	0.054	2e-60
CHIP (Kessler)	rs7705526-A	Chr5:1285974	Chr5:1285859	C	white blood cell count (WBC, mean, inv-norm transformed)	Verma A	39024449	163255579	-0.06321	0.003039	NR	0.057	0.069	4e-96
CHIP (Kessler)	rs7705526-A	Chr5:1285974	Chr5:1285859	C	white blood cell count (WBC, minimum, inv-norm transformed)	Verma A	39024449	163257914	-0.05119	0.003005	NR	0.045	0.057	5e-65
CHIP (Kessler)	rs7705526-A	Chr5:1285974	Chr5:1285859	C	mean corpuscular hemoglobin (MCH, maximum, inv-norm transformed)	Verma A	39024449	163351634	0.05809	0.00347	NR	0.051	0.065	7e-63
CHIP (Kessler)	rs7705526-A	Chr5:1285974	Chr5:1285859	C	mean corpuscular hemoglobin (MCH, mean, inv-norm transformed)	Verma A	39024449	163352857	0.06182	0.003479	NR	0.055	0.069	1e-70
CHIP (Kessler)	rs7705526-A	Chr5:1285974	Chr5:1285859	C	mean corpuscular hemoglobin (MCH, minimum, inv-norm transformed)	Verma A	39024449	163354035	0.0578	0.003337	NR	0.051	0.064	4e-67
CHIP (Kessler)	rs7705526-A	Chr5:1285974	Chr5:1285859	C	monocyte (absolute count, maximum, inv-norm transformed)	Verma A	39024449	163359481	-0.02588	0.003532	NR	0.019	0.033	2e-13
CHIP (Kessler)	rs7705526-A	Chr5:1285974	Chr5:1285859	C	monocyte (absolute count, mean, inv-norm transformed)	Verma A	39024449	163360277	-0.03233	0.003791	NR	0.025	0.04	2e-17
CHIP (Kessler)	rs7705526-A	Chr5:1285974	Chr5:1285859	C	monocyte (absolute count, minimum, inv-norm transformed)	Verma A	39024449	163361176	-0.02396	0.003506	NR	0.017	0.031	9e-12
CHIP (Kessler)	rs7705526-A	Chr5:1285974	Chr5:1285859	C	neutrophil (absolute count, maximum, inv-norm transformed)	Verma A	39024449	163367631	-0.03453	0.003203	NR	0.028	0.041	4e-27
CHIP (Kessler)	rs7705526-A	Chr5:1285974	Chr5:1285859	C	neutrophil (absolute count, mean, inv-norm transformed)	Verma A	39024449	163368164	-0.04402	0.003448	NR	0.037	0.051	3e-37
CHIP (Kessler)	rs7705526-A	Chr5:1285974	Chr5:1285859	C	neutrophil (absolute count, minimum, inv-norm transformed)	Verma A	39024449	163368872	-0.03944	0.003381	NR	0.033	0.046	2e-31
CHIP (Kessler)	rs7705526-A	Chr5:1285974	Chr5:1285859	C	neutrophil (fraction, mean, inv-norm transformed)	Verma A	39024449	163369736	-0.03331	0.003403	NR	0.027	0.04	1e-22
CHIP (Kessler)	rs7705526-A	Chr5:1285974	Chr5:1285859	C	neutrophil (fraction, minimum, inv-norm transformed)	Verma A	39024449	163370429	-0.03233	0.00337	NR	0.026	0.039	9e-22
CHIP (Kessler)	rs7705526-A	Chr5:1285974	Chr5:1285859	C	Myeloproliferative disease (PheCode 200)	Verma A	39024449	163375873	-0.1271	0.01584	NR	0.096	0.158	4e-12
CHIP (Kessler)	rs7705526-A	Chr5:1285974	Chr5:1285859	C	platelet count (maximum, inv-norm transformed)	Verma A	39024449	163419776	-0.04771	0.003299	NR	0.041	0.054	2e-47
CHIP (Kessler)	rs7705526-A	Chr5:1285974	Chr5:1285859	C	platelet count (mean, inv-norm transformed)	Verma A	39024449	163421279	-0.05434	0.003407	NR	0.048	0.061	3e-57
CHIP (Kessler)	rs7705526-A	Chr5:1285974	Chr5:1285859	C	platelet count (minimum, inv-norm transformed)	Verma A	39024449	163422917	-0.04622	0.003222	NR	0.04	0.053	1e-46
CHIP (Kessler)	rs7705526-A	Chr5:1285974	Chr5:1285859	C	white blood cell count (WBC, maximum, inv-norm transformed)	Verma A	39024449	163440830	-0.03961	0.003132	NR	0.033	0.046	1e-36
CHIP (Kessler)	rs7705526-A	Chr5:1285974	Chr5:1285859	C	white blood cell count (WBC, mean, inv-norm transformed)	Verma A	39024449	163441715	-0.04928	0.003384	NR	0.043	0.056	5e-48
CHIP (Kessler)	rs7705526-A	Chr5:1285974	Chr5:1285859	C	white blood cell count (WBC, minimum, inv-norm transformed)	Verma A	39024449	163442849	-0.04012	0.003222	NR	0.034	0.046	2e-35
CHIP (Kessler)	rs7705526-A	Chr5:1285974	Chr5:1285859	A	Sum neutrophil eosinophil counts	Astle WJ	27863252	21757220	0.0346438	0.00389289	NR	0.027	0.042	6e-19
CHIP (Kessler)	rs7705526-A	Chr5:1285974	Chr5:1285859	A	Sum basophil neutrophil counts	Astle WJ	27863252	21758087	0.0352731	0.00389639	NR	0.028	0.043	1e-19
CHIP (Kessler)	rs7705526-A	Chr5:1285974	Chr5:1285859	A	Granulocyte count	Astle WJ	27863252	21834871	0.0344575	0.00389908	NR	0.027	0.042	1e-18
CHIP (Kessler)	rs7705526-A	Chr5:1285974	Chr5:1285859	A	Myeloid white cell count	Astle WJ	27863252	21842792	0.0347372	0.00390894	NR	0.027	0.042	6e-19
CHIP (Kessler)	rs7705526-A	Chr5:1285974	Chr5:1285859	A	Neutrophil count	Astle WJ	27863252	21884413	0.0354531	0.0038898	NR	0.028	0.043	8e-20
CHIP (Kessler)	rs7705526-A	Chr5:1285974	Chr5:1285859	A	Plateletcrit	Astle WJ	27863252	21887055	0.0536595	0.00397422	NR	0.046	0.061	2e-41
CHIP (Kessler)	rs7705526-A	Chr5:1285974	Chr5:1285859	A	White blood cell count	Astle WJ	27863252	21892779	0.0335027	0.0038941	NR	0.026	0.041	8e-18
CHIP (Kessler)	rs7705526-A	Chr5:1285974	Chr5:1285859	A	Leukocyte telomere length	Li C	32109421	55993978	0.082	0.006	NR	0.07	0.094	5e-45
CHIP (Kessler)	rs7705526-A	Chr5:1285974	Chr5:1285859	A	Myeloproliferative neoplasms	Bao EL	33057200	63328181	NR	NR	1.58	1.49	1.67	5e-54
CHIP (Kessler)	rs7705526-A	Chr5:1285974	Chr5:1285859	NR	DNA methylation Hannum age acceleration	McCartney DL	34187551	88924038	NR	NR	NR	NR	NR	4e-09
CHIP (Kessler)	rs7705526-A	Chr5:1285974	Chr5:1285859	A	Mean corpuscular hemoglobin	Sakaue S	34594039	93471900	-0.0582783	0.00396656	NR	0.051	0.066	7e-49
CHIP (Kessler)	rs7705526-A	Chr5:1285974	Chr5:1285859	A	Mean corpuscular volume	Sakaue S	34594039	93472784	-0.0632816	0.00392722	NR	0.056	0.071	2e-58
CHIP (Kessler)	rs7705526-A	Chr5:1285974	Chr5:1285859	A	Platelet count	Sakaue S	34594039	93473870	0.048757	0.00361204	NR	0.042	0.056	2e-41
CHIP (Kessler)	rs7705526-A	Chr5:1285974	Chr5:1285859	A	Mean corpuscular hemoglobin	Sakaue S	34594039	93523191	-0.0445	0.0021	NR	0.04	0.049	2e-95
CHIP (Kessler)	rs7705526-A	Chr5:1285974	Chr5:1285859	A	Mean corpuscular volume	Sakaue S	34594039	93525784	-0.0467	0.0021	NR	0.043	0.051	3e-105
CHIP (Kessler)	rs7705526-A	Chr5:1285974	Chr5:1285859	A	Neutrophil count	Sakaue S	34594039	93529607	0.0323	0.0023	NR	0.028	0.037	4e-45
CHIP (Kessler)	rs7705526-A	Chr5:1285974	Chr5:1285859	A	Platelet count	Sakaue S	34594039	93531581	0.0415	0.0021	NR	0.037	0.046	1e-90
CHIP (Kessler)	rs7705526-A	Chr5:1285974	Chr5:1285859	NR	Telomere length	Taub MA	35530816	97277780	NR	NR	NR	NR	NR	2e-92
CHIP (Kessler)	rs7705526-A	Chr5:1285974	Chr5:1285859	A	Lung adenocarcinoma	McKay JD	28604730	24218833	NR	NR	1.24885	1.20564	1.2936	4e-35
CHIP (Kessler)	rs7705526-A	Chr5:1285974	Chr5:1285859	A	Lung cancer in never smokers	McKay JD	28604730	24219022	NR	NR	1.22754	1.13957	1.3223	7e-08
CHIP (Kessler)	rs7705526-A	Chr5:1285974	Chr5:1285859	A	Neutrophil count	Chen MH	32888493	62427938	NR	NR	NR	NR	NR	4e-61
CHIP (Kessler)	rs7705526-A	Chr5:1285974	Chr5:1285859	A	Mean corpuscular volume	Chen MH	32888493	62434011	NR	NR	NR	NR	NR	6e-163
CHIP (Kessler)	rs7705526-A	Chr5:1285974	Chr5:1285859	A	Mean corpuscular hemoglobin	Chen MH	32888493	62489276	NR	NR	NR	NR	NR	8e-137
CHIP (Kessler)	rs7705526-A	Chr5:1285974	Chr5:1285859	A	Red blood cell count	Chen MH	32888493	62502888	NR	NR	NR	NR	NR	5e-108
CHIP (Kessler)	rs7705526-A	Chr5:1285974	Chr5:1285859	A	White blood cell count	Chen MH	32888493	62506696	NR	NR	NR	NR	NR	2e-52
CHIP (Kessler)	rs7705526-A	Chr5:1285974	Chr5:1285859	C	Mean corpuscular hemoglobin	Chen MH	32888493	62510450	0.063458	0.004829	NR	0.054	0.073	2e-39
CHIP (Kessler)	rs7705526-A	Chr5:1285974	Chr5:1285859	A	Mean corpuscular hemoglobin	Chen MH	32888493	62652900	-0.045218	0.002094	NR	0.041	0.049	2e-103
CHIP (Kessler)	rs7705526-A	Chr5:1285974	Chr5:1285859	A	Mean corpuscular volume	Chen MH	32888493	62655860	-0.048592	0.002066	NR	0.045	0.053	3e-122
CHIP (Kessler)	rs7705526-A	Chr5:1285974	Chr5:1285859	A	White blood cell count	Chen MH	32888493	62737980	0.029089	0.00212	NR	0.025	0.033	8e-43
CHIP (Kessler)	rs7705526-A	Chr5:1285974	Chr5:1285859	A	Red blood cell count	Chen MH	32888493	62742015	0.040124	0.002102	NR	0.036	0.044	3e-81
CHIP (Kessler)	rs7705526-A	Chr5:1285974	Chr5:1285859	A	Neutrophil count	Chen MH	32888493	62744098	0.033578	0.002174	NR	0.029	0.038	9e-54
CHIP (Kessler)	rs7705526-A	Chr5:1285974	Chr5:1285859	A	Platelet count	Chen MH	32888493	62746291	0.041989	0.00211	NR	0.038	0.046	5e-88
CHIP (Kessler)	rs7705526-A	Chr5:1285974	Chr5:1285859	NR	Myeloproliferative neoplasms (MTAG)	Brown DW	37684235	131809169	-0.029	0.001	NR	0.027	0.031	9e-87
CHIP (Kessler)	rs7705526-A	Chr5:1285974	Chr5:1285859	NR	Hypothyroidism	Kichaev G	30595370	36074818	NR	NR	NR	NR	NR	1e-09
CHIP (Kessler)	rs7705526-A	Chr5:1285974	Chr5:1285859	NR	White blood cell count	Kichaev G	30595370	36465464	NR	NR	NR	NR	NR	4e-29
CHIP (Kessler)	rs7705526-A	Chr5:1285974	Chr5:1285859	NR	Mean corpuscular hemoglobin	Kichaev G	30595370	36479261	NR	NR	NR	NR	NR	1e-98
CHIP (Kessler)	rs7705526-A	Chr5:1285974	Chr5:1285859	NR	Red blood cell count	Kichaev G	30595370	36507095	NR	NR	NR	NR	NR	2e-69
CHIP (Kessler)	rs7705526-A	Chr5:1285974	Chr5:1285859	A	Leukocyte telomere length	Allaire P	37216007	106237267	0.0767	0.0065	NR	0.064	0.089	8e-32
CHIP (Kessler)	rs7705526-A	Chr5:1285974	Chr5:1285859	A	Prostate-specific antigen levels	Kachuri L	37264206	118912726	0.023	0.004	NR	0.015	0.031	1e-08
CHIP (Kessler)	rs7705526-A	Chr5:1285974	Chr5:1285859	C	Neutrophil count	Kachuri L	34469753	93078741	NR	NR	NR	NR	NR	1e-12
CHIP (Kessler)	rs7705526-A	Chr5:1285974	Chr5:1285859	C	Platelet count	Kachuri L	34469753	93082466	NR	NR	NR	NR	NR	1e-32
CHIP (Kessler)	rs7705526-A	Chr5:1285974	Chr5:1285859	C	Mitochondrial DNA copy number (adjusted)	Gupta R	37587338	130460028	-0.022674	0.0038057	NR	0.015	0.03	3e-09
CHIP (Kessler)	rs7705526-A	Chr5:1285974	Chr5:1285859	A	Chronic lymphocytic leukemia	Law PJ	28165464	20080251	NR	NR	1.18	1.12	1.25	6e-10
CHIP (Kessler)	rs7705526-A	Chr5:1285974	Chr5:1285859	A	Epithelial ovarian cancer	Phelan CM	28346442	21539027	NR	NR	1.0767	1.04797	1.10622	8e-08
CHIP (Kessler)	rs7705526-A	Chr5:1285974	Chr5:1285859	A	Serous invasive ovarian cancer	Phelan CM	28346442	21699423	NR	NR	1.10676	1.07189	1.14277	6e-10
CHIP (Kessler)	rs7705526-A	Chr5:1285974	Chr5:1285859	A	Serous borderline ovarian cancer	Phelan CM	28346442	21699537	NR	NR	1.383	1.28831	1.48465	6e-19
CHIP (Kessler)	rs7705526-A	Chr5:1285974	Chr5:1285859	A	High-grade serous ovarian cancer	Phelan CM	28346442	21699617	NR	NR	1.09945	1.0638	1.1363	2e-08
CHIP (Kessler)	rs7705526-A	Chr5:1285974	Chr5:1285859	A	Invasive epithelial ovarian cancer	Phelan CM	28346442	21699765	NR	NR	1.09138	1.06151	1.12209	7e-10
CHIP (Kessler)	rs7705526-A	Chr5:1285974	Chr5:1285859	A	Low-grade serous and serous borderline ovarian cancer	Phelan CM	28346442	21700086	NR	NR	1.32366	1.248	1.40391	2e-20
CHIP (Kessler)	rs7705526-A	Chr5:1285974	Chr5:1285859	A	Telomere length	Delgado DA	29151059	24956512	0.09	0.02	NR	0.051	0.129	6e-06
CHIP (Kessler)	rs7705526-A	Chr5:1285974	Chr5:1285859	C	Leukocyte telomere length	Dorajoo R	31171785	47407975	-0.118	NR	NR	NR	NR	3e-38
CHIP (Kessler)	rs7705526-A	Chr5:1285974	Chr5:1285859	C	Leukocyte telomere length	Dorajoo R	31171785	47408029	-0.107	NR	NR	NR	NR	4e-67
CHIP (Kessler)	rs7705526-A	Chr5:1285974	Chr5:1285859	A	Non-small cell lung cancer	Dai J	31326317	47819936	NR	NR	1.31	1.26	1.36	4e-41
CHIP (Kessler)	rs7705526-A	Chr5:1285974	Chr5:1285859	A	Lung adenocarcinoma	Dai J	31326317	47820034	NR	NR	1.4	1.34	1.46	3e-52
CHIP (Kessler)	rs7705526-A	Chr5:1285974	Chr5:1285859	A	Cutaneous malignant melanoma	Landi MT	32341527	61783284	NR	NR	1.08849	NR	NR	2e-14
CHIP (Kessler)	rs7705526-A	Chr5:1285974	Chr5:1285859	A	Basal cell carcinoma	Adolphe C	33549134	64745213	0.0825872	0.0117546	NR	0.06	0.106	2e-12
CHIP (Kessler)	rs7705526-A	Chr5:1285974	Chr5:1285859	A	Non-small cell lung cancer	Qin N	32889700	90517813	NR	NR	1.2	1.17	1.24	1e-42
CHIP (Kessler)	rs7705526-A	Chr5:1285974	Chr5:1285859	A	Lung adenocarcinoma	Qin N	32889700	90518069	NR	NR	1.31	1.27	1.35	4e-65
CHIP (Kessler)	rs7705526-A	Chr5:1285974	Chr5:1285859	C	Mean corpuscular volume	Thompson A	34104963	93062204	0.19	NR	NR	0.17	0.21	2e-57
CHIP (Kessler)	rs7705526-A	Chr5:1285974	Chr5:1285859	A	Mitochondrial DNA copy number	Chong M	35023831	94038122	0.0178	0.0023	NR	0.013	0.022	6e-15
CHIP (Kessler)	rs7705526-A	Chr5:1285974	Chr5:1285859	A	Serum levels of protein THPO	Gudjonsson A	35078996	94188218	-0.136533	0.0198012	NR	0.098	0.175	5e-12
CHIP (Kessler)	rs7705526-A	Chr5:1285974	Chr5:1285859	A	Peripheral blood CD34+ cell levels	Lopez de Lapuente Portilla A	35007327	96776885	0.081	NR	NR	NR	NR	2e-09
CHIP (Kessler)	rs80093687-T	Chr17:55463857	Chr17:57386496	T	Neutrophil count	Vuckovic D	32888494	64406432	-0.036959	0.00510628	NR	0.027	0.047	5e-13
CHIP (Kessler)	rs80093687-T	Chr17:55463857	Chr17:57386496	C	mean platelet volume (MPV, mean, inv-norm transformed)	Verma A	39024449	163155042	0.09104	0.007815	NR	0.076	0.106	2e-31
CHIP (Kessler)	rs80093687-T	Chr17:55463857	Chr17:57386496	C	mean platelet volume (MPV, minimum, inv-norm transformed)	Verma A	39024449	163157183	0.0784	0.007672	NR	0.063	0.093	2e-24
CHIP (Kessler)	rs80093687-T	Chr17:55463857	Chr17:57386496	C	neutrophil (absolute count, mean, inv-norm transformed)	Verma A	39024449	163159129	0.05314	0.007404	NR	0.039	0.068	7e-13
CHIP (Kessler)	rs80093687-T	Chr17:55463857	Chr17:57386496	C	monocyte (absolute count, mean, inv-norm transformed)	Verma A	39024449	163360766	0.06295	0.009298	NR	0.045	0.081	1e-11
CHIP (Kessler)	rs80093687-T	Chr17:55463857	Chr17:57386496	C	Mean platelet volume	Chen MH	32888493	62430909	NR	NR	NR	NR	NR	6e-32
CHIP (Kessler)	rs80093687-T	Chr17:55463857	Chr17:57386496	T	Platelet count	Chen MH	32888493	62501658	NR	NR	NR	NR	NR	2e-32
CHIP (Kessler)	rs80093687-T	Chr17:55463857	Chr17:57386496	C	Mean platelet volume	Chen MH	32888493	62749758	0.054758	0.004423	NR	0.046	0.063	4e-35
CHIP (Kessler)	rs80093687-T	Chr17:55463857	Chr17:57386496	NR	White blood cell count	Kichaev G	30595370	36467373	NR	NR	NR	NR	NR	3e-16
CHIP (Kessler)	rs8088824-T	Chr18:42151261	Chr18:44571296	C	Clonal hematopoiesis (DNMT3A mutation)	Kar SP	35835912	131719982	NR	NR	1.18036	1.13527	1.22723	7e-17
CHIP (Kessler)	rs8088824-T	Chr18:42151261	Chr18:44571296	T	Plateletcrit	Vuckovic D	32888494	64401462	0.0217122	0.00272063	NR	0.016	0.027	1e-15
CHIP (Kessler)	rs8088824-T	Chr18:42151261	Chr18:44571296	C	Telomere length (principal component 1)	Burren OS	39192095	134410372	-0.029616	0.00235848	NR	0.025	0.034	4e-36
CHIP (Kessler)	rs8088824-T	Chr18:42151261	Chr18:44571296	T	Plateletcrit	Astle WJ	27863252	21887888	0.032333	0.00431433	NR	0.024	0.041	7e-14
CHIP (Kessler)	rs8088824-T	Chr18:42151261	Chr18:44571296	C	Mosaic loss of chromosome Y (Y chromosome dosage)	Terao C	31624269	51542984	-0.056	NR	NR	NR	NR	3e-23
CHIP (Kessler)	rs8088824-T	Chr18:42151261	Chr18:44571296	NR	Myeloproliferative neoplasms (MTAG)	Brown DW	37684235	131809284	-0.014	0.0016	NR	0.011	0.017	1e-17
DNMT3A (Kessler)	rs1062158-T	Chr5:141523000	Chr5:142143435	A	Multiple sclerosis	Sawcer S	21833088	23771	NR	NR	1.08	1.07	1.1	2e-06
DNMT3A (Kessler)	rs11126078-C	Chr2:66656402	Chr2:66429270	NR	Platelet count	Chen CY	38116116	138944757	NR	NR	NR	NR	NR	4e-08
DNMT3A (Kessler)	rs11126078-C	Chr2:66656402	Chr2:66429270	NR	Forearm length to body height ratio	Kun E	37471560	106191021	-0.000268648	4.42722e-05	NR	0.00018	0.00036	1e-09
DNMT3A (Kessler)	rs11596235-T	Chr10:104391034	Chr10:102631277	C	mean platelet volume (MPV, maximum, inv-norm transformed)	Verma A	39024449	163364810	0.02666	0.003875	NR	0.019	0.034	6e-12
DNMT3A (Kessler)	rs11596235-T	Chr10:104391034	Chr10:102631277	C	mean platelet volume (MPV, mean, inv-norm transformed)	Verma A	39024449	163365941	0.02744	0.00394	NR	0.02	0.035	3e-12
DNMT3A (Kessler)	rs11596235-T	Chr10:104391034	Chr10:102631277	T	Height	Yengo L	36224396	103259677	0.0171	0.0007	NR	0.016	0.018	7e-132
DNMT3A (Kessler)	rs11596235-T	Chr10:104391034	Chr10:102631277	NR	ANGPT1/CCN2 protein level ratio	Suhre K	38412862	131117845	0.166188	0.00741039	NR	0.15	0.18	1e-110
DNMT3A (Kessler)	rs11596235-T	Chr10:104391034	Chr10:102631277	NR	ANXA3/EDAR protein level ratio	Suhre K	38412862	131118291	0.167913	0.00744401	NR	0.15	0.18	5e-112
DNMT3A (Kessler)	rs11596235-T	Chr10:104391034	Chr10:102631277	NR	ANXA3/SERPINB1 protein level ratio	Suhre K	38412862	131118505	-0.0587595	0.00741742	NR	0.044	0.073	2e-15
DNMT3A (Kessler)	rs11596235-T	Chr10:104391034	Chr10:102631277	NR	ANXA4/TYMP protein level ratio	Suhre K	38412862	131118629	0.0709428	0.00742937	NR	0.056	0.086	1e-21
DNMT3A (Kessler)	rs11596235-T	Chr10:104391034	Chr10:102631277	NR	BACH1/SNX9 protein level ratio	Suhre K	38412862	131121915	0.0654735	0.00750289	NR	0.051	0.08	3e-18
DNMT3A (Kessler)	rs11596235-T	Chr10:104391034	Chr10:102631277	NR	CCL28/PDGFB protein level ratio	Suhre K	38412862	131126624	-0.096329	0.00745935	NR	0.082	0.111	4e-38
DNMT3A (Kessler)	rs11596235-T	Chr10:104391034	Chr10:102631277	NR	CCN2/HBEGF protein level ratio	Suhre K	38412862	131127091	-0.113049	0.00741085	NR	0.099	0.128	2e-52
DNMT3A (Kessler)	rs11596235-T	Chr10:104391034	Chr10:102631277	NR	CCN2/SPINT2 protein level ratio	Suhre K	38412862	131127175	-0.0826256	0.007389	NR	0.068	0.097	5e-29
DNMT3A (Kessler)	rs11596235-T	Chr10:104391034	Chr10:102631277	NR	CCN2/VEGFC protein level ratio	Suhre K	38412862	131127262	-0.190169	0.0074081	NR	0.18	0.2	3e-144
DNMT3A (Kessler)	rs11596235-T	Chr10:104391034	Chr10:102631277	NR	CD244/CD84 protein level ratio	Suhre K	38412862	131128092	-0.0777937	0.007437	NR	0.063	0.092	1e-25
DNMT3A (Kessler)	rs11596235-T	Chr10:104391034	Chr10:102631277	NR	CD244/GP1BA protein level ratio	Suhre K	38412862	131128149	-0.0769444	0.00743987	NR	0.062	0.092	5e-25
DNMT3A (Kessler)	rs11596235-T	Chr10:104391034	Chr10:102631277	NR	CD40LG/EDAR protein level ratio	Suhre K	38412862	131129112	0.175066	0.0074132	NR	0.16	0.19	2e-122
DNMT3A (Kessler)	rs11596235-T	Chr10:104391034	Chr10:102631277	NR	CD63/EDAR protein level ratio	Suhre K	38412862	131130009	0.210162	0.00743021	NR	0.2	0.22	3e-174
DNMT3A (Kessler)	rs11596235-T	Chr10:104391034	Chr10:102631277	NR	CD69/EDAR protein level ratio	Suhre K	38412862	131130254	0.191735	0.00746493	NR	0.18	0.21	2e-144
DNMT3A (Kessler)	rs11596235-T	Chr10:104391034	Chr10:102631277	NR	CD84/TREML2 protein level ratio	Suhre K	38412862	131131344	0.0767665	0.00748836	NR	0.062	0.091	1e-24
DNMT3A (Kessler)	rs11596235-T	Chr10:104391034	Chr10:102631277	NR	CDKN1A/TBL1X protein level ratio	Suhre K	38412862	131132559	-0.117256	0.0074302	NR	0.1	0.13	6e-56
DNMT3A (Kessler)	rs11596235-T	Chr10:104391034	Chr10:102631277	NR	CDKN2D/DAPP1 protein level ratio	Suhre K	38412862	131132820	-0.0679012	0.007514	NR	0.053	0.083	2e-19
DNMT3A (Kessler)	rs11596235-T	Chr10:104391034	Chr10:102631277	NR	CDKN2D/FOXO1 protein level ratio	Suhre K	38412862	131132860	-0.066211	0.00751243	NR	0.051	0.081	1e-18
DNMT3A (Kessler)	rs11596235-T	Chr10:104391034	Chr10:102631277	NR	CDKN2D/PMVK protein level ratio	Suhre K	38412862	131133128	-0.0742979	0.00760433	NR	0.059	0.089	2e-22
DNMT3A (Kessler)	rs11596235-T	Chr10:104391034	Chr10:102631277	NR	CDKN2D/TBL1X protein level ratio	Suhre K	38412862	131133296	-0.139927	0.00752216	NR	0.13	0.15	6e-77
DNMT3A (Kessler)	rs11596235-T	Chr10:104391034	Chr10:102631277	NR	CEP85/ZBTB16 protein level ratio	Suhre K	38412862	131133955	-0.114337	0.00749627	NR	0.1	0.129	2e-52
DNMT3A (Kessler)	rs11596235-T	Chr10:104391034	Chr10:102631277	NR	CIAPIN1/TYMP protein level ratio	Suhre K	38412862	131134672	0.0721995	0.00751387	NR	0.057	0.087	8e-22
DNMT3A (Kessler)	rs11596235-T	Chr10:104391034	Chr10:102631277	NR	CLEC1B/LBR protein level ratio	Suhre K	38412862	131135189	0.0702276	0.00738231	NR	0.056	0.085	2e-21
DNMT3A (Kessler)	rs11596235-T	Chr10:104391034	Chr10:102631277	NR	CLEC1B/PPP1R2 protein level ratio	Suhre K	38412862	131135350	0.0741234	0.00747347	NR	0.059	0.089	4e-23
DNMT3A (Kessler)	rs11596235-T	Chr10:104391034	Chr10:102631277	NR	CLIP2/DAB2 protein level ratio	Suhre K	38412862	131135851	0.0600811	0.00747931	NR	0.045	0.075	1e-15
DNMT3A (Kessler)	rs11596235-T	Chr10:104391034	Chr10:102631277	NR	CLIP2/PDLIM7 protein level ratio	Suhre K	38412862	131136015	0.0728414	0.00742327	NR	0.058	0.087	1e-22
DNMT3A (Kessler)	rs11596235-T	Chr10:104391034	Chr10:102631277	NR	CNST/ITGB1BP2 protein level ratio	Suhre K	38412862	131136557	0.0611444	0.00754023	NR	0.046	0.076	5e-16
DNMT3A (Kessler)	rs11596235-T	Chr10:104391034	Chr10:102631277	NR	COMT/ITGB1BP2 protein level ratio	Suhre K	38412862	131137188	0.0617314	0.00744848	NR	0.047	0.076	1e-16
DNMT3A (Kessler)	rs11596235-T	Chr10:104391034	Chr10:102631277	NR	CRADD/EDAR protein level ratio	Suhre K	38412862	131138098	0.178204	0.00745937	NR	0.16	0.19	3e-125
DNMT3A (Kessler)	rs11596235-T	Chr10:104391034	Chr10:102631277	NR	CRADD/MAP4K5 protein level ratio	Suhre K	38412862	131138204	-0.0622545	0.00745443	NR	0.048	0.077	7e-17
DNMT3A (Kessler)	rs11596235-T	Chr10:104391034	Chr10:102631277	NR	CRKL/DBNL protein level ratio	Suhre K	38412862	131138680	0.0657569	0.00742124	NR	0.051	0.08	8e-19
DNMT3A (Kessler)	rs11596235-T	Chr10:104391034	Chr10:102631277	NR	CRKL/IRAK4 protein level ratio	Suhre K	38412862	131138801	0.0630482	0.00748537	NR	0.048	0.078	4e-17
DNMT3A (Kessler)	rs11596235-T	Chr10:104391034	Chr10:102631277	NR	CXCL11/DKK1 protein level ratio	Suhre K	38412862	131140050	-0.186518	0.00728633	NR	0.17	0.2	2e-143
DNMT3A (Kessler)	rs11596235-T	Chr10:104391034	Chr10:102631277	NR	CXCL11/SDC4 protein level ratio	Suhre K	38412862	131140091	-0.149925	0.00733641	NR	0.14	0.16	2e-92
DNMT3A (Kessler)	rs11596235-T	Chr10:104391034	Chr10:102631277	NR	CXCL11/VTA1 protein level ratio	Suhre K	38412862	131140124	-0.111721	0.00724075	NR	0.098	0.126	1e-53
DNMT3A (Kessler)	rs11596235-T	Chr10:104391034	Chr10:102631277	NR	CXCL5/EDAR protein level ratio	Suhre K	38412862	131140377	0.190658	0.00733191	NR	0.18	0.21	7e-148
DNMT3A (Kessler)	rs11596235-T	Chr10:104391034	Chr10:102631277	NR	DAB2/DAPP1 protein level ratio	Suhre K	38412862	131140684	-0.0645781	0.00747957	NR	0.05	0.079	6e-18
DNMT3A (Kessler)	rs11596235-T	Chr10:104391034	Chr10:102631277	NR	DBI/EDAR protein level ratio	Suhre K	38412862	131141923	0.184241	0.00744503	NR	0.17	0.2	3e-134
DNMT3A (Kessler)	rs11596235-T	Chr10:104391034	Chr10:102631277	NR	DBNL/EDAR protein level ratio	Suhre K	38412862	131142116	0.171781	0.00741606	NR	0.16	0.19	6e-118
DNMT3A (Kessler)	rs11596235-T	Chr10:104391034	Chr10:102631277	NR	EBAG9/EDAR protein level ratio	Suhre K	38412862	131145197	0.173144	0.00747194	NR	0.16	0.19	5e-118
DNMT3A (Kessler)	rs11596235-T	Chr10:104391034	Chr10:102631277	NR	EDAR/EGF protein level ratio	Suhre K	38412862	131145449	-0.184154	0.00745172	NR	0.17	0.2	7e-134
DNMT3A (Kessler)	rs11596235-T	Chr10:104391034	Chr10:102631277	NR	EDAR/ENO2 protein level ratio	Suhre K	38412862	131145501	-0.194772	0.00740862	NR	0.18	0.21	4e-151
DNMT3A (Kessler)	rs11596235-T	Chr10:104391034	Chr10:102631277	NR	EDAR/ERBIN protein level ratio	Suhre K	38412862	131145549	-0.176032	0.00746255	NR	0.16	0.19	3e-122
DNMT3A (Kessler)	rs11596235-T	Chr10:104391034	Chr10:102631277	NR	EDAR/F11R protein level ratio	Suhre K	38412862	131145585	-0.198623	0.00742902	NR	0.18	0.21	4e-156
DNMT3A (Kessler)	rs11596235-T	Chr10:104391034	Chr10:102631277	NR	EDAR/F2R protein level ratio	Suhre K	38412862	131145621	-0.20848	0.00740669	NR	0.19	0.22	1e-172
DNMT3A (Kessler)	rs11596235-T	Chr10:104391034	Chr10:102631277	NR	EDAR/IRAK4 protein level ratio	Suhre K	38412862	131145693	-0.166474	0.00738408	NR	0.15	0.18	7e-112
DNMT3A (Kessler)	rs11596235-T	Chr10:104391034	Chr10:102631277	NR	EDAR/LAT2 protein level ratio	Suhre K	38412862	131145770	-0.178619	0.00742892	NR	0.16	0.19	7e-127
DNMT3A (Kessler)	rs11596235-T	Chr10:104391034	Chr10:102631277	NR	EDAR/PRDX5 protein level ratio	Suhre K	38412862	131145810	-0.181051	0.00737694	NR	0.17	0.2	4e-132
DNMT3A (Kessler)	rs11596235-T	Chr10:104391034	Chr10:102631277	NR	EDAR/SDC4 protein level ratio	Suhre K	38412862	131145858	-0.218373	0.00743014	NR	0.2	0.23	6e-188
DNMT3A (Kessler)	rs11596235-T	Chr10:104391034	Chr10:102631277	NR	EDAR/SERPINB1 protein level ratio	Suhre K	38412862	131145906	-0.185191	0.007447	NR	0.17	0.2	2e-135
DNMT3A (Kessler)	rs11596235-T	Chr10:104391034	Chr10:102631277	NR	EDAR/SNAP23 protein level ratio	Suhre K	38412862	131145954	-0.171938	0.00743553	NR	0.16	0.19	1e-117
DNMT3A (Kessler)	rs11596235-T	Chr10:104391034	Chr10:102631277	NR	EDAR/SPARC protein level ratio	Suhre K	38412862	131145987	-0.215218	0.00741101	NR	0.2	0.23	1e-183
DNMT3A (Kessler)	rs11596235-T	Chr10:104391034	Chr10:102631277	NR	EDAR/TMSB10 protein level ratio	Suhre K	38412862	131146077	-0.184549	0.00739763	NR	0.17	0.2	2e-136
DNMT3A (Kessler)	rs11596235-T	Chr10:104391034	Chr10:102631277	NR	EDAR/TNFSF12 protein level ratio	Suhre K	38412862	131146101	-0.166888	0.007418	NR	0.15	0.18	2e-111
DNMT3A (Kessler)	rs11596235-T	Chr10:104391034	Chr10:102631277	NR	EDAR/TXNDC5 protein level ratio	Suhre K	38412862	131146153	-0.181594	0.00739798	NR	0.17	0.2	4e-132
DNMT3A (Kessler)	rs11596235-T	Chr10:104391034	Chr10:102631277	NR	FKBP5/MAP4K5 protein level ratio	Suhre K	38412862	131150905	-0.0599377	0.00745997	NR	0.045	0.075	1e-15
DNMT3A (Kessler)	rs11596235-T	Chr10:104391034	Chr10:102631277	NR	FOXO1/SNAP23 protein level ratio	Suhre K	38412862	131151627	0.0770394	0.00748886	NR	0.062	0.092	9e-25
DNMT3A (Kessler)	rs11596235-T	Chr10:104391034	Chr10:102631277	NR	GYS1/ITGB1BP2 protein level ratio	Suhre K	38412862	131153780	0.0570333	0.00748006	NR	0.042	0.072	2e-14
DNMT3A (Kessler)	rs11596235-T	Chr10:104391034	Chr10:102631277	NR	HEXIM1/TBL1X protein level ratio	Suhre K	38412862	131155073	-0.109474	0.00751792	NR	0.095	0.124	7e-48
DNMT3A (Kessler)	rs11596235-T	Chr10:104391034	Chr10:102631277	NR	HPCAL1/LAT protein level ratio	Suhre K	38412862	131155445	-0.0704483	0.00737652	NR	0.056	0.085	1e-21
DNMT3A (Kessler)	rs11596235-T	Chr10:104391034	Chr10:102631277	NR	IPCEF1/TBCC protein level ratio	Suhre K	38412862	131157509	-0.0518013	0.0073151	NR	0.037	0.066	1e-12
DNMT3A (Kessler)	rs11596235-T	Chr10:104391034	Chr10:102631277	NR	ITGB1BP2/LAT2 protein level ratio	Suhre K	38412862	131157987	-0.120397	0.00745887	NR	0.11	0.14	2e-58
DNMT3A (Kessler)	rs11596235-T	Chr10:104391034	Chr10:102631277	NR	ITGB1BP2/SKAP2 protein level ratio	Suhre K	38412862	131158344	-0.0624808	0.00753616	NR	0.048	0.077	1e-16
DNMT3A (Kessler)	rs11596235-T	Chr10:104391034	Chr10:102631277	NR	ITGB1BP2/STAT5B protein level ratio	Suhre K	38412862	131158384	-0.0565712	0.00752547	NR	0.042	0.071	6e-14
DNMT3A (Kessler)	rs11596235-T	Chr10:104391034	Chr10:102631277	NR	KIFBP/LYN protein level ratio	Suhre K	38412862	131159006	-0.0817218	0.00740412	NR	0.067	0.096	3e-28
DNMT3A (Kessler)	rs11596235-T	Chr10:104391034	Chr10:102631277	NR	LAT2/TRIM5 protein level ratio	Suhre K	38412862	131159704	0.0924921	0.007497	NR	0.078	0.107	7e-35
DNMT3A (Kessler)	rs11596235-T	Chr10:104391034	Chr10:102631277	NR	LBR/TBL1X protein level ratio	Suhre K	38412862	131160177	-0.105216	0.0074936	NR	0.091	0.12	1e-44
DNMT3A (Kessler)	rs11596235-T	Chr10:104391034	Chr10:102631277	NR	LYN/TACC3 protein level ratio	Suhre K	38412862	131161016	0.0672036	0.00744632	NR	0.053	0.082	2e-19
DNMT3A (Kessler)	rs11596235-T	Chr10:104391034	Chr10:102631277	NR	MAP2K6/TBL1X protein level ratio	Suhre K	38412862	131161644	-0.138792	0.00757097	NR	0.12	0.15	9e-75
DNMT3A (Kessler)	rs11596235-T	Chr10:104391034	Chr10:102631277	NR	MAP4K5/TBCB protein level ratio	Suhre K	38412862	131161784	0.107898	0.00743367	NR	0.093	0.122	1e-47
DNMT3A (Kessler)	rs11596235-T	Chr10:104391034	Chr10:102631277	NR	MED18/TBL1X protein level ratio	Suhre K	38412862	131162445	-0.146525	0.00748043	NR	0.13	0.16	5e-85
DNMT3A (Kessler)	rs11596235-T	Chr10:104391034	Chr10:102631277	NR	MPIG6B/SNAP23 protein level ratio	Suhre K	38412862	131163982	0.0655174	0.00745952	NR	0.051	0.08	2e-18
DNMT3A (Kessler)	rs11596235-T	Chr10:104391034	Chr10:102631277	NR	MSRA/SNAP29 protein level ratio	Suhre K	38412862	131164281	-0.056244	0.0074	NR	0.042	0.071	3e-14
DNMT3A (Kessler)	rs11596235-T	Chr10:104391034	Chr10:102631277	NR	PDGFA/PRSS27 protein level ratio	Suhre K	38412862	131166370	0.115851	0.00744248	NR	0.1	0.13	2e-54
DNMT3A (Kessler)	rs11596235-T	Chr10:104391034	Chr10:102631277	NR	PDGFB/TNFSF13 protein level ratio	Suhre K	38412862	131166756	0.0943712	0.00738543	NR	0.08	0.109	3e-37
DNMT3A (Kessler)	rs11596235-T	Chr10:104391034	Chr10:102631277	NR	PLA2G4A/SNX9 protein level ratio	Suhre K	38412862	131167535	0.0543771	0.00748466	NR	0.04	0.069	4e-13
DNMT3A (Kessler)	rs11596235-T	Chr10:104391034	Chr10:102631277	NR	PLA2G4A/TBL1X protein level ratio	Suhre K	38412862	131167591	-0.132662	0.00754104	NR	0.12	0.15	5e-69
DNMT3A (Kessler)	rs11596235-T	Chr10:104391034	Chr10:102631277	NR	PLIN3/TYMP protein level ratio	Suhre K	38412862	131167718	0.0725292	0.00744363	NR	0.058	0.087	2e-22
DNMT3A (Kessler)	rs11596235-T	Chr10:104391034	Chr10:102631277	NR	PLPBP/SNX9 protein level ratio	Suhre K	38412862	131167798	0.058243	0.00741955	NR	0.044	0.073	4e-15
DNMT3A (Kessler)	rs11596235-T	Chr10:104391034	Chr10:102631277	NR	PMVK/TBCB protein level ratio	Suhre K	38412862	131168172	0.0847655	0.0075859	NR	0.07	0.1	6e-29
DNMT3A (Kessler)	rs11596235-T	Chr10:104391034	Chr10:102631277	NR	PPP1R2/TBL1X protein level ratio	Suhre K	38412862	131168607	-0.154919	0.00752057	NR	0.14	0.17	8e-94
DNMT3A (Kessler)	rs11596235-T	Chr10:104391034	Chr10:102631277	NR	PPP1R2/TYMP protein level ratio	Suhre K	38412862	131168671	0.0709925	0.00744925	NR	0.056	0.086	2e-21
DNMT3A (Kessler)	rs11596235-T	Chr10:104391034	Chr10:102631277	NR	RNF41/TBL1X protein level ratio	Suhre K	38412862	131169746	-0.118133	0.00745747	NR	0.1	0.13	2e-56
DNMT3A (Kessler)	rs11596235-T	Chr10:104391034	Chr10:102631277	NR	SMAD1/ZBTB16 protein level ratio	Suhre K	38412862	131171006	-0.106866	0.00750062	NR	0.092	0.122	6e-46
DNMT3A (Kessler)	rs11596235-T	Chr10:104391034	Chr10:102631277	NR	SNAP23/TBL1X protein level ratio	Suhre K	38412862	131171083	-0.138873	0.00752212	NR	0.12	0.15	9e-76
DNMT3A (Kessler)	rs11596235-T	Chr10:104391034	Chr10:102631277	NR	SNX9/STK4 protein level ratio	Suhre K	38412862	131171291	-0.0850157	0.00741752	NR	0.07	0.1	2e-30
DNMT3A (Kessler)	rs11596235-T	Chr10:104391034	Chr10:102631277	NR	SPINT2/TNFSF13 protein level ratio	Suhre K	38412862	131171529	0.0747126	0.00729261	NR	0.06	0.089	1e-24
DNMT3A (Kessler)	rs11596235-T	Chr10:104391034	Chr10:102631277	NR	SUGT1/TBL1X protein level ratio	Suhre K	38412862	131171841	-0.116001	0.00749855	NR	0.1	0.13	8e-54
DNMT3A (Kessler)	rs11596235-T	Chr10:104391034	Chr10:102631277	T	Waist circumference adjusted for body mass index	Christakoudi S	34021172	90711392	0.0193682	0.00306961	NR	0.013	0.025	3e-10
DNMT3A (Kessler)	rs116403919-A	Chr17:7070862	Chr17:7167543	G	Average diameter for HDL particles	Richardson TG	35213538	96138206	-0.0269212	0.00433819	NR	0.018	0.035	5e-10
DNMT3A (Kessler)	rs116403919-A	Chr17:7070862	Chr17:7167543	G	Phospholipids to total lipids ratio in IDL	Richardson TG	35213538	96142243	-0.0285668	0.00491432	NR	0.019	0.038	6e-09
DNMT3A (Kessler)	rs116403919-A	Chr17:7070862	Chr17:7167543	G	Cholesterol levels in large LDL	Richardson TG	35213538	96149808	0.0289362	0.00484461	NR	0.019	0.038	2e-09
DNMT3A (Kessler)	rs116403919-A	Chr17:7070862	Chr17:7167543	G	Cholesteryl ester levels in large LDL	Richardson TG	35213538	96150517	0.0294246	0.00485537	NR	0.02	0.039	1e-09
DNMT3A (Kessler)	rs116403919-A	Chr17:7070862	Chr17:7167543	G	Free cholesterol levels in large LDL	Richardson TG	35213538	96151106	0.0269312	0.00481246	NR	0.017	0.036	2e-08
DNMT3A (Kessler)	rs116403919-A	Chr17:7070862	Chr17:7167543	G	Total lipid levels in large LDL	Richardson TG	35213538	96151960	0.0298655	0.004851	NR	0.02	0.039	7e-10
DNMT3A (Kessler)	rs116403919-A	Chr17:7070862	Chr17:7167543	G	Phospholipid levels in large LDL	Richardson TG	35213538	96152614	0.0309197	0.0048626	NR	0.021	0.04	2e-10
DNMT3A (Kessler)	rs116403919-A	Chr17:7070862	Chr17:7167543	G	Cholesteryl ester levels in LDL	Richardson TG	35213538	96159078	0.0309054	0.00488542	NR	0.021	0.04	3e-10
DNMT3A (Kessler)	rs116403919-A	Chr17:7070862	Chr17:7167543	G	Free cholesterol levels in LDL	Richardson TG	35213538	96159375	0.0294593	0.00484813	NR	0.02	0.039	1e-09
DNMT3A (Kessler)	rs116403919-A	Chr17:7070862	Chr17:7167543	G	Total lipid levels in LDL	Richardson TG	35213538	96159712	0.0317166	0.00488175	NR	0.022	0.041	8e-11
DNMT3A (Kessler)	rs116403919-A	Chr17:7070862	Chr17:7167543	G	Phospholipid levels in LDL	Richardson TG	35213538	96160356	0.0331631	0.00488736	NR	0.024	0.043	1e-11
DNMT3A (Kessler)	rs116403919-A	Chr17:7070862	Chr17:7167543	G	Cholesterol levels in medium LDL	Richardson TG	35213538	96166441	0.03351	0.0049067	NR	0.024	0.043	9e-12
DNMT3A (Kessler)	rs116403919-A	Chr17:7070862	Chr17:7167543	G	Cholesteryl ester levels in medium LDL	Richardson TG	35213538	96166965	0.032558	0.00490328	NR	0.023	0.042	3e-11
DNMT3A (Kessler)	rs116403919-A	Chr17:7070862	Chr17:7167543	G	Free cholesterol levels in medium LDL	Richardson TG	35213538	96167489	0.0338318	0.00489333	NR	0.024	0.043	5e-12
DNMT3A (Kessler)	rs116403919-A	Chr17:7070862	Chr17:7167543	G	Total lipid levels in medium LDL	Richardson TG	35213538	96168273	0.0346184	0.00490405	NR	0.025	0.044	2e-12
DNMT3A (Kessler)	rs116403919-A	Chr17:7070862	Chr17:7167543	G	Phospholipid levels in medium LDL	Richardson TG	35213538	96168822	0.0371681	0.00490515	NR	0.028	0.047	4e-14
DNMT3A (Kessler)	rs116403919-A	Chr17:7070862	Chr17:7167543	G	Total cholesterol minus HDL-C levels	Richardson TG	35213538	96175943	0.0273667	0.00487159	NR	0.018	0.037	2e-08
DNMT3A (Kessler)	rs116403919-A	Chr17:7070862	Chr17:7167543	G	Cholesterol levels in small HDL	Richardson TG	35213538	96179500	0.038196	0.00489353	NR	0.029	0.048	6e-15
DNMT3A (Kessler)	rs116403919-A	Chr17:7070862	Chr17:7167543	G	Cholesteryl ester levels in small HDL	Richardson TG	35213538	96180179	0.0388641	0.00490955	NR	0.029	0.048	3e-15
DNMT3A (Kessler)	rs116403919-A	Chr17:7070862	Chr17:7167543	G	Total lipid levels in small HDL	Richardson TG	35213538	96181557	0.0347865	0.00487944	NR	0.025	0.044	1e-12
DNMT3A (Kessler)	rs116403919-A	Chr17:7070862	Chr17:7167543	G	Concentration of small HDL particles	Richardson TG	35213538	96181859	0.039871	0.00490177	NR	0.03	0.049	4e-16
DNMT3A (Kessler)	rs116403919-A	Chr17:7070862	Chr17:7167543	G	Phospholipid levels in small HDL	Richardson TG	35213538	96182171	0.0302809	0.0048513	NR	0.021	0.04	4e-10
DNMT3A (Kessler)	rs116403919-A	Chr17:7070862	Chr17:7167543	G	Cholesterol levels in small LDL	Richardson TG	35213538	96183846	0.0314815	0.00490282	NR	0.022	0.041	1e-10
DNMT3A (Kessler)	rs116403919-A	Chr17:7070862	Chr17:7167543	G	Cholesteryl ester levels in small LDL	Richardson TG	35213538	96184395	0.0304989	0.00490036	NR	0.021	0.04	5e-10
DNMT3A (Kessler)	rs116403919-A	Chr17:7070862	Chr17:7167543	G	Free cholesterol levels in small LDL	Richardson TG	35213538	96184999	0.0311461	0.00488937	NR	0.022	0.041	2e-10
DNMT3A (Kessler)	rs116403919-A	Chr17:7070862	Chr17:7167543	G	Total lipid levels in small LDL	Richardson TG	35213538	96185818	0.0312511	0.00489612	NR	0.022	0.041	2e-10
DNMT3A (Kessler)	rs116403919-A	Chr17:7070862	Chr17:7167543	G	Phospholipid levels in small LDL	Richardson TG	35213538	96186482	0.0297196	0.00488515	NR	0.02	0.039	1e-09
DNMT3A (Kessler)	rs116403919-A	Chr17:7070862	Chr17:7167543	G	Cholesterol to total lipids ratio in very large HDL	Richardson TG	35213538	96201830	0.0291224	0.00465807	NR	0.02	0.038	4e-10
DNMT3A (Kessler)	rs116403919-A	Chr17:7070862	Chr17:7167543	G	Phospholipid levels in very large HDL	Richardson TG	35213538	96205199	-0.0260808	0.00440439	NR	0.017	0.035	3e-09
DNMT3A (Kessler)	rs116403919-A	Chr17:7070862	Chr17:7167543	G	Phospholipids to total lipids ratio in very large HDL	Richardson TG	35213538	96205621	-0.0345342	0.00449658	NR	0.026	0.043	2e-14
DNMT3A (Kessler)	rs116403919-A	Chr17:7070862	Chr17:7167543	G	Clinical LDL cholesterol levels	Richardson TG	35213538	96221365	0.0301901	0.00487137	NR	0.021	0.04	6e-10
DNMT3A (Kessler)	rs116403919-A	Chr17:7070862	Chr17:7167543	G	LDL cholesterol levels	Richardson TG	35213538	96224624	0.0308074	0.00487787	NR	0.021	0.04	3e-10
DNMT3A (Kessler)	rs116403919-A	Chr17:7070862	Chr17:7167543	A	Tumor necrosis factor ligand superfamily member 8 levels	Thareja G	36168886	100835577	0.273221	0.0404865	NR	0.19	0.35	1e-11
DNMT3A (Kessler)	rs116403919-A	Chr17:7070862	Chr17:7167543	A	LDL cholesterol levels	Kim YJ	36333282	102226888	-0.0278	0.0044	NR	0.019	0.036	3e-10
DNMT3A (Kessler)	rs116403919-A	Chr17:7070862	Chr17:7167543	NR	Body fat percentage (adjusted for testosterone and SHBG)	Roshandel D	37867527	132682465	-0.15	0.02	NR	0.11	0.19	9e-10
DNMT3A (Kessler)	rs11762008-G	Chr7:44903664	Chr7:44864065	A	platelet count (maximum, inv-norm transformed)	Verma A	39024449	163419948	0.04199	0.003168	NR	0.036	0.048	5e-40
DNMT3A (Kessler)	rs12524502-G	Chr6:109654221	Chr6:109333018	A	Clonal hematopoiesis (DNMT3A mutation)	Kar SP	35835912	131719966	NR	NR	1.15558	1.11193	1.20094	2e-13
DNMT3A (Kessler)	rs12524502-G	Chr6:109654221	Chr6:109333018	NR	Myeloproliferative neoplasms (MTAG)	Brown DW	37684235	131809184	0.008	0.001	NR	0.006	0.01	3e-08
DNMT3A (Kessler)	rs14347-G	Chr16:15133889	Chr16:15040032	T	Body mass index (BMI, mean, inv-normal transformed)	Verma A	39024449	163309132	0.02567	0.003357	NR	0.019	0.032	2e-14
DNMT3A (Kessler)	rs14347-G	Chr16:15133889	ChrHSCHR16_1_CTG1:629655	T	Body mass index (BMI, mean, inv-normal transformed)	Verma A	39024449	163309132	0.02567	0.003357	NR	0.019	0.032	2e-14
DNMT3A (Kessler)	rs14347-G	Chr16:15133889	Chr16:15040032	NR	Dihomo-gamma-linolenic acid; eicosatrienoic acid levels (305.2485_0.386)	Downie CG	39644095	162982781	-0.1493	0.0139	NR	0.12	0.18	5e-27
DNMT3A (Kessler)	rs14347-G	Chr16:15133889	ChrHSCHR16_1_CTG1:629655	NR	Dihomo-gamma-linolenic acid; eicosatrienoic acid levels (305.2485_0.386)	Downie CG	39644095	162982781	-0.1493	0.0139	NR	0.12	0.18	5e-27
DNMT3A (Kessler)	rs14347-G	Chr16:15133889	Chr16:15040032	A	Cholesteryl ester(20:3)_[M+NH4]1+ levels	Harshfield EL	34503513	94370922	-0.0712	0.007	NR	0.057	0.085	2e-24
DNMT3A (Kessler)	rs14347-G	Chr16:15133889	ChrHSCHR16_1_CTG1:629655	A	Cholesteryl ester(20:3)_[M+NH4]1+ levels	Harshfield EL	34503513	94370922	-0.0712	0.007	NR	0.057	0.085	2e-24
DNMT3A (Kessler)	rs14347-G	Chr16:15133889	Chr16:15040032	G	Phosphatidylcholine(36:3)_[M+H]1+/Phosphatidylethanolamine(39:3)_[M+H]1+/Phosphatidate(41:4)_[M+NH4]1+ levels	Harshfield EL	34503513	94396849	-0.0991	0.0097	NR	0.08	0.118	2e-24
DNMT3A (Kessler)	rs14347-G	Chr16:15133889	ChrHSCHR16_1_CTG1:629655	G	Phosphatidylcholine(36:3)_[M+H]1+/Phosphatidylethanolamine(39:3)_[M+H]1+/Phosphatidate(41:4)_[M+NH4]1+ levels	Harshfield EL	34503513	94396849	-0.0991	0.0097	NR	0.08	0.118	2e-24
DNMT3A (Kessler)	rs14347-G	Chr16:15133889	Chr16:15040032	A	Phosphatidylcholine(38:2)_[M+H]1+/Phosphatidylethanolamine(41:2)_[M+H]1+ levels	Harshfield EL	34503513	94399054	-0.0819	0.008	NR	0.066	0.098	2e-24
DNMT3A (Kessler)	rs14347-G	Chr16:15133889	ChrHSCHR16_1_CTG1:629655	A	Phosphatidylcholine(38:2)_[M+H]1+/Phosphatidylethanolamine(41:2)_[M+H]1+ levels	Harshfield EL	34503513	94399054	-0.0819	0.008	NR	0.066	0.098	2e-24
DNMT3A (Kessler)	rs14347-G	Chr16:15133889	Chr16:15040032	C	Phosphatidylcholine(38:3)_[M+H]1+/Phosphatidylethanolamine(41:3)_[M+H]1+/Phosphatidate(43:4)_[M+NH4]1+ levels	Harshfield EL	34503513	94399333	-0.0856	0.0084	NR	0.069	0.102	2e-24
DNMT3A (Kessler)	rs14347-G	Chr16:15133889	ChrHSCHR16_1_CTG1:629655	C	Phosphatidylcholine(38:3)_[M+H]1+/Phosphatidylethanolamine(41:3)_[M+H]1+/Phosphatidate(43:4)_[M+NH4]1+ levels	Harshfield EL	34503513	94399333	-0.0856	0.0084	NR	0.069	0.102	2e-24
DNMT3A (Kessler)	rs14347-G	Chr16:15133889	Chr16:15040032	T	Phosphatidylcholine(38:3)_[M+OAc]1-/Phosphatidylserine(42:2)_[M-H]1- levels	Harshfield EL	34503513	94399825	-0.1019	0.01	NR	0.082	0.121	2e-24
DNMT3A (Kessler)	rs14347-G	Chr16:15133889	ChrHSCHR16_1_CTG1:629655	T	Phosphatidylcholine(38:3)_[M+OAc]1-/Phosphatidylserine(42:2)_[M-H]1- levels	Harshfield EL	34503513	94399825	-0.1019	0.01	NR	0.082	0.121	2e-24
DNMT3A (Kessler)	rs14347-G	Chr16:15133889	Chr16:15040032	T	Phosphatidylethanolamine(40:2)_[M-H]1- levels	Harshfield EL	34503513	94410110	-0.099	0.0097	NR	0.08	0.118	2e-24
DNMT3A (Kessler)	rs14347-G	Chr16:15133889	ChrHSCHR16_1_CTG1:629655	T	Phosphatidylethanolamine(40:2)_[M-H]1- levels	Harshfield EL	34503513	94410110	-0.099	0.0097	NR	0.08	0.118	2e-24
DNMT3A (Kessler)	rs144317085-T	Chr4:105806108	Chr4:104884951	T	Platelet count	Vuckovic D	32888494	64340148	0.0380571	0.00632267	NR	0.026	0.05	2e-09
DNMT3A (Kessler)	rs144317085-T	Chr4:105806108	Chr4:104884951	T	Plateletcrit	Vuckovic D	32888494	64399474	0.0553806	0.00632292	NR	0.043	0.068	2e-18
DNMT3A (Kessler)	rs144317085-T	Chr4:105806108	Chr4:104884951	T	Mean spheric corpuscular volume	Vuckovic D	32888494	64408140	-0.0566237	0.00625045	NR	0.044	0.069	1e-19
DNMT3A (Kessler)	rs144317085-T	Chr4:105806108	Chr4:104884951	T	Mean reticulocyte volume	Vuckovic D	32888494	64411944	-0.067562	0.00628384	NR	0.055	0.08	6e-27
DNMT3A (Kessler)	rs144317085-T	Chr4:105806108	Chr4:104884951	A	Basophil (fraction, mean, inv-norm transformed)	Verma A	39024449	163003671	-0.06828	0.009908	NR	0.049	0.088	6e-12
DNMT3A (Kessler)	rs144317085-T	Chr4:105806108	Chr4:104884951	A	high density lipoprotein cholesterol (HDLC, maximum, inv-norm transformed)	Verma A	39024449	163066423	0.06857	0.008142	NR	0.053	0.085	4e-17
DNMT3A (Kessler)	rs144317085-T	Chr4:105806108	Chr4:104884951	A	high density lipoprotein cholesterol (HDLC, mean, inv-norm transformed)	Verma A	39024449	163070091	0.07423	0.00824	NR	0.058	0.09	2e-19
DNMT3A (Kessler)	rs144317085-T	Chr4:105806108	Chr4:104884951	A	high density lipoprotein cholesterol (HDLC, minimm, inv-norm transformed)	Verma A	39024449	163073276	0.07235	0.008136	NR	0.056	0.088	6e-19
DNMT3A (Kessler)	rs144317085-T	Chr4:105806108	Chr4:104884951	A	mean corpuscular hemoglobin (MCH, maximum, inv-norm transformed)	Verma A	39024449	163116079	0.09924	0.007746	NR	0.084	0.114	1e-37
DNMT3A (Kessler)	rs144317085-T	Chr4:105806108	Chr4:104884951	A	mean corpuscular hemoglobin (MCH, mean, inv-norm transformed)	Verma A	39024449	163119554	0.1046	0.007851	NR	0.089	0.12	2e-40
DNMT3A (Kessler)	rs144317085-T	Chr4:105806108	Chr4:104884951	A	mean corpuscular hemoglobin (MCH, minimum, inv-norm transformed)	Verma A	39024449	163122462	0.09721	0.007855	NR	0.082	0.113	4e-35
DNMT3A (Kessler)	rs144317085-T	Chr4:105806108	Chr4:104884951	A	mean corpuscular hemoglobin concentration (MCHC, mean, inv-norm transformed)	Verma A	39024449	163126316	0.05498	0.007369	NR	0.041	0.069	9e-14
DNMT3A (Kessler)	rs144317085-T	Chr4:105806108	Chr4:104884951	A	mean corpuscular hemoglobin concentration (MCHC, minimum, inv-norm transformed)	Verma A	39024449	163127696	0.05166	0.007296	NR	0.037	0.066	1e-12
DNMT3A (Kessler)	rs144317085-T	Chr4:105806108	Chr4:104884951	A	mean corpuscular volume (MCV, maximum, inv-norm transformed)	Verma A	39024449	163130985	0.08054	0.007628	NR	0.066	0.095	5e-26
DNMT3A (Kessler)	rs144317085-T	Chr4:105806108	Chr4:104884951	A	mean corpuscular volume (MCV, mean, inv-norm transformed)	Verma A	39024449	163134515	0.0846	0.007615	NR	0.07	0.1	1e-28
DNMT3A (Kessler)	rs144317085-T	Chr4:105806108	Chr4:104884951	A	mean corpuscular volume (MCV, minimum, inv-norm transformed)	Verma A	39024449	163137657	0.08065	0.007708	NR	0.066	0.096	1e-25
DNMT3A (Kessler)	rs144317085-T	Chr4:105806108	Chr4:104884951	A	monocyte (absolute count, maximum, inv-norm transformed)	Verma A	39024449	163139981	-0.08922	0.008915	NR	0.072	0.107	1e-23
DNMT3A (Kessler)	rs144317085-T	Chr4:105806108	Chr4:104884951	A	monocyte (absolute count, mean, inv-norm transformed)	Verma A	39024449	163142250	-0.1193	0.009303	NR	0.1	0.14	1e-37
DNMT3A (Kessler)	rs144317085-T	Chr4:105806108	Chr4:104884951	A	monocyte (absolute count, minimum, inv-norm transformed)	Verma A	39024449	163143845	-0.08908	0.009204	NR	0.071	0.107	4e-22
DNMT3A (Kessler)	rs144317085-T	Chr4:105806108	Chr4:104884951	A	platelet count (mean, inv-norm transformed)	Verma A	39024449	163211341	-0.08845	0.008001	NR	0.073	0.104	2e-28
DNMT3A (Kessler)	rs144317085-T	Chr4:105806108	Chr4:104884951	A	red blood cell count (RBC, maximum, inv-norm transformed)	Verma A	39024449	163227417	-0.06	0.007359	NR	0.046	0.074	4e-16
DNMT3A (Kessler)	rs144317085-T	Chr4:105806108	Chr4:104884951	A	red blood cell count (RBC, mean, inv-norm transformed)	Verma A	39024449	163229622	-0.0526	0.007233	NR	0.038	0.067	4e-13
DNMT3A (Kessler)	rs144317085-T	Chr4:105806108	Chr4:104884951	A	white blood cell count (WBC, maximum, inv-norm transformed)	Verma A	39024449	163252405	-0.06885	0.007592	NR	0.054	0.084	1e-19
DNMT3A (Kessler)	rs144317085-T	Chr4:105806108	Chr4:104884951	A	white blood cell count (WBC, mean, inv-norm transformed)	Verma A	39024449	163255143	-0.09345	0.007888	NR	0.078	0.109	2e-32
DNMT3A (Kessler)	rs144317085-T	Chr4:105806108	Chr4:104884951	A	white blood cell count (WBC, minimum, inv-norm transformed)	Verma A	39024449	163257507	-0.0788	0.007801	NR	0.064	0.094	5e-24
DNMT3A (Kessler)	rs144317085-T	Chr4:105806108	Chr4:104884951	A	mean corpuscular hemoglobin (MCH, maximum, inv-norm transformed)	Verma A	39024449	163351619	0.09355	0.0108	NR	0.072	0.115	5e-18
DNMT3A (Kessler)	rs144317085-T	Chr4:105806108	Chr4:104884951	A	mean corpuscular hemoglobin (MCH, mean, inv-norm transformed)	Verma A	39024449	163352842	0.09897	0.01091	NR	0.078	0.12	1e-19
DNMT3A (Kessler)	rs144317085-T	Chr4:105806108	Chr4:104884951	A	mean corpuscular hemoglobin (MCH, minimum, inv-norm transformed)	Verma A	39024449	163354020	0.09374	0.01046	NR	0.073	0.114	3e-19
DNMT3A (Kessler)	rs144317085-T	Chr4:105806108	Chr4:104884951	A	mean corpuscular volume (MCV, maximum, inv-norm transformed)	Verma A	39024449	163355123	0.07452	0.01058	NR	0.054	0.095	2e-12
DNMT3A (Kessler)	rs144317085-T	Chr4:105806108	Chr4:104884951	A	mean corpuscular volume (MCV, mean, inv-norm transformed)	Verma A	39024449	163356255	0.07822	0.01056	NR	0.058	0.099	1e-13
DNMT3A (Kessler)	rs144317085-T	Chr4:105806108	Chr4:104884951	A	mean corpuscular volume (MCV, minimum, inv-norm transformed)	Verma A	39024449	163357445	0.07639	0.01041	NR	0.056	0.097	2e-13
DNMT3A (Kessler)	rs144317085-T	Chr4:105806108	Chr4:104884951	A	monocyte (absolute count, maximum, inv-norm transformed)	Verma A	39024449	163359471	-0.08627	0.01056	NR	0.066	0.107	3e-16
DNMT3A (Kessler)	rs144317085-T	Chr4:105806108	Chr4:104884951	A	monocyte (absolute count, mean, inv-norm transformed)	Verma A	39024449	163360252	-0.1102	0.01156	NR	0.088	0.133	2e-21
DNMT3A (Kessler)	rs144317085-T	Chr4:105806108	Chr4:104884951	A	monocyte (absolute count, minimum, inv-norm transformed)	Verma A	39024449	163361161	-0.0802	0.01066	NR	0.059	0.101	6e-14
DNMT3A (Kessler)	rs144317085-T	Chr4:105806108	Chr4:104884951	A	platelet count (maximum, inv-norm transformed)	Verma A	39024449	163419739	-0.06895	0.01044	NR	0.048	0.089	4e-11
DNMT3A (Kessler)	rs144317085-T	Chr4:105806108	Chr4:104884951	A	platelet count (mean, inv-norm transformed)	Verma A	39024449	163421233	-0.07857	0.0109	NR	0.057	0.1	6e-13
DNMT3A (Kessler)	rs144317085-T	Chr4:105806108	Chr4:104884951	A	white blood cell count (WBC, maximum, inv-norm transformed)	Verma A	39024449	163440820	-0.06416	0.009394	NR	0.046	0.083	9e-12
DNMT3A (Kessler)	rs144317085-T	Chr4:105806108	Chr4:104884951	A	white blood cell count (WBC, mean, inv-norm transformed)	Verma A	39024449	163441705	-0.08658	0.01036	NR	0.066	0.107	7e-17
DNMT3A (Kessler)	rs144317085-T	Chr4:105806108	Chr4:104884951	A	white blood cell count (WBC, minimum, inv-norm transformed)	Verma A	39024449	163442834	-0.07487	0.009796	NR	0.056	0.094	2e-14
DNMT3A (Kessler)	rs144317085-T	Chr4:105806108	Chr4:104884951	T	Intrinsic epigenetic age acceleration	McCartney DL	34187551	88923233	-0.5136	0.0831	NR	0.35	0.68	6e-10
DNMT3A (Kessler)	rs144317085-T	Chr4:105806108	Chr4:104884951	T	Systolic blood pressure	Keaton JM	38689001	131772033	0.354	0.0697	NR	0.22	0.49	4e-07
DNMT3A (Kessler)	rs144317085-T	Chr4:105806108	Chr4:104884951	T	Monocyte count	Chen MH	32888493	62431891	NR	NR	NR	NR	NR	3e-30
DNMT3A (Kessler)	rs144317085-T	Chr4:105806108	Chr4:104884951	T	Mean corpuscular volume	Chen MH	32888493	62433989	NR	NR	NR	NR	NR	1e-16
DNMT3A (Kessler)	rs144317085-T	Chr4:105806108	Chr4:104884951	T	Mean corpuscular hemoglobin	Chen MH	32888493	62489254	NR	NR	NR	NR	NR	1e-13
DNMT3A (Kessler)	rs144317085-T	Chr4:105806108	Chr4:104884951	T	White blood cell count	Chen MH	32888493	62506662	NR	NR	NR	NR	NR	7e-21
DNMT3A (Kessler)	rs144317085-T	Chr4:105806108	Chr4:104884951	T	Mean corpuscular volume	Chen MH	32888493	62655840	-0.045572	0.005056	NR	0.036	0.055	2e-19
DNMT3A (Kessler)	rs144317085-T	Chr4:105806108	Chr4:104884951	T	Monocyte count	Chen MH	32888493	62658104	0.061822	0.005227	NR	0.052	0.072	3e-32
DNMT3A (Kessler)	rs144317085-T	Chr4:105806108	Chr4:104884951	T	White blood cell count	Chen MH	32888493	62737954	0.049756	0.005126	NR	0.04	0.06	3e-22
DNMT3A (Kessler)	rs144317085-T	Chr4:105806108	Chr4:104884951	NR	White blood cell count	Kichaev G	30595370	36465414	NR	NR	NR	NR	NR	8e-16
DNMT3A (Kessler)	rs144317085-T	Chr4:105806108	Chr4:104884951	A	Systolic blood pressure	Giri A	30578418	35918004	-0.4513	0.0816	NR	0.29	0.61	3e-08
DNMT3A (Kessler)	rs148297846-A	Chr5:1298017	Chr5:1297902	A	Cancer (pleiotropy)	Rashkin SR	32887889	63346107	NR	NR	1.15607	1.1	1.22	2e-08
DNMT3A (Kessler)	rs188761458-T	Chr17:55463341	Chr17:57385980	T	Plateletcrit	Astle WJ	27863252	21887846	-0.0909081	0.00863488	NR	0.074	0.108	6e-26
DNMT3A (Kessler)	rs188761458-T	Chr17:55463341	Chr17:57385980	T	Mean platelet volume	Astle WJ	27863252	22009916	-0.0637292	0.00852967	NR	0.047	0.08	8e-14
DNMT3A (Kessler)	rs2161382-T	Chr5:135648224	Chr5:136312536	T	Insomnia	Watanabe K	35835914	98439212	0.009	0.001	NR	0.007	0.011	5e-10
DNMT3A (Kessler)	rs228606-T	Chr11:108087847	Chr11:108217120	G	Clonal hematopoiesis (DNMT3A mutation)	Kar SP	35835912	131719973	NR	NR	0.876603	0.846906	0.907342	7e-14
DNMT3A (Kessler)	rs2305407-A	Chr3:160130110	Chr3:160412322	G	Clonal hematopoiesis (mutational barcode method)	Stacey SN	37932435	134151277	NR	0.0127	0.901315	0.88	0.93	3e-16
DNMT3A (Kessler)	rs2305407-A	Chr3:160130110	Chr3:160412322	G	Hemoglobin A1c (HbA1c, maximum, inv-norm transformed)	Verma A	39024449	163298385	0.02143	0.003012	NR	0.016	0.027	1e-12
DNMT3A (Kessler)	rs2305407-A	Chr3:160130110	Chr3:160412322	G	Hemoglobin A1c (HbA1c, mean, inv-norm transformed)	Verma A	39024449	163299204	0.0237	0.003089	NR	0.018	0.03	2e-14
DNMT3A (Kessler)	rs2305407-A	Chr3:160130110	Chr3:160412322	G	Hemoglobin A1c (HbA1c, minimum, inv-norm transformed)	Verma A	39024449	163300028	0.02383	0.003004	NR	0.018	0.03	2e-15
DNMT3A (Kessler)	rs2396004-G	Chr6:43355851	Chr6:43388113	G	Mean corpuscular hemoglobin	Vuckovic D	32888494	64075159	-0.0151742	0.0021359	NR	0.011	0.019	1e-12
DNMT3A (Kessler)	rs2396004-G	Chr6:43355851	Chr6:43388113	G	Total testosterone levels	Harrison S	34321204	100875422	0.02	0.003	NR	0.014	0.026	4e-08
DNMT3A (Kessler)	rs2396004-G	Chr6:43355851	Chr6:43388113	NR	Diastolic blood pressure	Shi S	39134668	134169114	-0.0132837	0.00209236	NR	0.0092	0.0174	2e-10
DNMT3A (Kessler)	rs2396004-G	Chr6:43355851	Chr6:43388113	A	Chronotype	Jones SE	30696823	41379479	NR	NR	1.02163	NR	NR	3e-09
DNMT3A (Kessler)	rs2396004-G	Chr6:43355851	Chr6:43388113	A	Carnitine levels	Lotta LA	33414548	96793879	6.604	NR	NR	NR	NR	4e-11
DNMT3A (Kessler)	rs2834319-C	Chr21:35357025	Chr21:33984724	T	Urate levels	Tin A	31578528	47885189	-0.023888	0.0051828	NR	0.014	0.034	4e-06
DNMT3A (Kessler)	rs2834319-C	Chr21:35357025	Chr21:33984724	T	Urate levels	Tin A	31578528	47886521	-0.0261	0.0045	NR	0.017	0.035	9e-09
DNMT3A (Kessler)	rs2887399-T	Chr14:96180695	Chr14:95714358	T	Clonal hematopoiesis (mutational barcode method)	Stacey SN	37932435	134151184	NR	0.0163	0.760712	0.73	0.79	3e-63
DNMT3A (Kessler)	rs2887399-T	Chr14:96180695	Chr14:95714358	G	Telomere length (principal component 1)	Burren OS	39192095	134409487	-0.0226321	0.00247442	NR	0.018	0.027	6e-20
DNMT3A (Kessler)	rs2887399-T	Chr14:96180695	Chr14:95714358	G	Basophil (fraction, maximum, inv-norm transformed)	Verma A	39024449	163002607	-0.03406	0.004491	NR	0.025	0.043	3e-14
DNMT3A (Kessler)	rs2887399-T	Chr14:96180695	Chr14:95714358	G	Basophil (fraction, mean, inv-norm transformed)	Verma A	39024449	163003737	-0.04185	0.00468	NR	0.033	0.051	4e-19
DNMT3A (Kessler)	rs2887399-T	Chr14:96180695	Chr14:95714358	G	Basophil (fraction, minimum, inv-norm transformed)	Verma A	39024449	163004411	-0.02897	0.004184	NR	0.021	0.037	4e-12
DNMT3A (Kessler)	rs2887399-T	Chr14:96180695	Chr14:95714358	G	Basophil (fraction, maximum, inv-norm transformed)	Verma A	39024449	163305417	-0.02707	0.003897	NR	0.019	0.035	4e-12
DNMT3A (Kessler)	rs2887399-T	Chr14:96180695	Chr14:95714358	G	Basophil (fraction, mean, inv-norm transformed)	Verma A	39024449	163306021	-0.03204	0.004068	NR	0.024	0.04	4e-15
DNMT3A (Kessler)	rs2887399-T	Chr14:96180695	Chr14:95714358	NR	Myeloproliferative neoplasms (MTAG)	Brown DW	37684235	131809239	0.016	0.002	NR	0.012	0.02	5e-20
DNMT3A (Kessler)	rs2887399-T	Chr14:96180695	Chr14:95714358	G	Mosaic loss of chromosome Y	Zhou W	27064253	16528648	NR	NR	1.57	1.36	1.8	6e-11
DNMT3A (Kessler)	rs6088962-T	Chr20:30268184	Chr20:31680381	T	Height	Sakaue S	34594039	93516562	0.0115	0.002	NR	0.0076	0.0154	1e-08
DNMT3A (Kessler)	rs6088962-T	Chr20:30268184	Chr20:31680381	T	Height (standard GWA)	Schoeler T	37106081	104963059	0.1161	0.021045	NR	0.075	0.157	3e-08
DNMT3A (Kessler)	rs61914392-G	Chr12:26586829	Chr12:26433896	G	Clonal hematopoiesis (mutational barcode method)	Stacey SN	37932435	134151159	NR	0.0242	1.23023	1.18	1.28	1e-17
DNMT3A (Kessler)	rs62237573-T	Chr22:28552698	Chr22:28156710	T	Breast cancer	Rashkin SR	32887889	63345192	NR	NR	1.34935	NR	NR	8e-09
DNMT3A (Kessler)	rs62237573-T	Chr22:28552698	Chr22:28156710	T	Postmenopausal breast cancer	Harris BHL	38538606	131609636	0.347499	0.0692536	NR	0.21	0.48	5e-07
DNMT3A (Kessler)	rs62237573-T	Chr22:28552698	Chr22:28156710	T	Breast cancer	Michailidou K	29059683	41309548	0.4256	0.034	NR	0.36	0.49	7e-36
DNMT3A (Kessler)	rs6440667-G	Chr3:150004850	Chr3:150287063	C	Intrinsic epigenetic age acceleration	Gibson J	31738745	55275992	0.4396	0.0748	NR	0.29	0.59	4e-09
DNMT3A (Kessler)	rs6773408-T	Chr3:183716609	Chr3:183998821	T	Plateletcrit	Vuckovic D	32888494	64399364	0.0198715	0.00228868	NR	0.015	0.024	4e-18
DNMT3A (Kessler)	rs6959832-A	Chr7:135289854	Chr7:135605106	A	Eosinophil counts	Vuckovic D	32888494	64201303	-0.0167307	0.00221087	NR	0.012	0.021	4e-14
DNMT3A (Kessler)	rs6959832-A	Chr7:135289854	Chr7:135605106	A	Eosinophil counts	Chen MH	32888493	62497663	NR	NR	NR	NR	NR	3e-16
DNMT3A (Kessler)	rs6959832-A	Chr7:135289854	Chr7:135605106	A	Eosinophil counts	Chen MH	32888493	62514721	-0.016175	0.001983	NR	0.012	0.02	4e-16
DNMT3A (Kessler)	rs6959832-A	Chr7:135289854	Chr7:135605106	A	Mitochondrial DNA copy number	Chong M	35023831	94038179	-0.021	0.0021	NR	0.017	0.025	2e-23
DNMT3A (Kessler)	rs7406485-G	Chr17:7731041	Chr17:7827723	G	Mean reticulocyte volume	Vuckovic D	32888494	64413667	-0.0142879	0.002402	NR	0.0096	0.019	3e-09
DNMT3A (Kessler)	rs76428106-C	Chr13:28604007	Chr13:28029870	C	White blood cell count	Vuckovic D	32888494	63942062	0.19873	0.0102891	NR	0.18	0.22	4e-83
DNMT3A (Kessler)	rs76428106-C	Chr13:28604007	Chr13:28029870	C	Lymphocyte percentage of white cells	Vuckovic D	32888494	64079171	-0.100469	0.0102898	NR	0.08	0.121	2e-22
DNMT3A (Kessler)	rs76428106-C	Chr13:28604007	Chr13:28029870	C	Lymphocyte count	Vuckovic D	32888494	64082311	0.066816	0.0101491	NR	0.047	0.087	5e-11
DNMT3A (Kessler)	rs76428106-C	Chr13:28604007	Chr13:28029870	C	Basophil count	Vuckovic D	32888494	64204425	0.0823445	0.0102064	NR	0.062	0.102	7e-16
DNMT3A (Kessler)	rs76428106-C	Chr13:28604007	Chr13:28029870	C	Neutrophil count	Vuckovic D	32888494	64406106	0.133218	0.0103078	NR	0.11	0.15	3e-38
DNMT3A (Kessler)	rs76428106-C	Chr13:28604007	Chr13:28029870	C	Monocyte percentage of white cells	Vuckovic D	32888494	64420213	0.541048	0.010525	NR	0.52	0.56	0
DNMT3A (Kessler)	rs76428106-C	Chr13:28604007	Chr13:28029870	C	Monocyte count	Vuckovic D	32888494	90539964	0.631453	0.0104405	NR	0.61	0.65	0
DNMT3A (Kessler)	rs76428106-C	Chr13:28604007	Chr13:28029870	T	high density lipoprotein cholesterol (HDLC, mean, inv-norm transformed)	Verma A	39024449	163070418	0.1042	0.01461	NR	0.076	0.133	1e-12
DNMT3A (Kessler)	rs76428106-C	Chr13:28604007	Chr13:28029870	T	high density lipoprotein cholesterol (HDLC, minimm, inv-norm transformed)	Verma A	39024449	163073573	0.09837	0.01443	NR	0.07	0.127	9e-12
DNMT3A (Kessler)	rs76428106-C	Chr13:28604007	Chr13:28029870	T	lymphocyte (absolute count, maximum, inv-norm transformed)	Verma A	39024449	163108736	-0.1106	0.01621	NR	0.079	0.142	9e-12
DNMT3A (Kessler)	rs76428106-C	Chr13:28604007	Chr13:28029870	T	lymphocyte (absolute count, mean, inv-norm transformed)	Verma A	39024449	163109844	-0.1093	0.01608	NR	0.078	0.141	1e-11
DNMT3A (Kessler)	rs76428106-C	Chr13:28604007	Chr13:28029870	T	monocyte (absolute count, maximum, inv-norm transformed)	Verma A	39024449	163140293	-0.5584	0.01577	NR	0.53	0.59	9e-275
DNMT3A (Kessler)	rs76428106-C	Chr13:28604007	Chr13:28029870	T	monocyte (absolute count, mean, inv-norm transformed)	Verma A	39024449	163142646	-0.776	0.01645	NR	0.74	0.81	9.88E-324
DNMT3A (Kessler)	rs76428106-C	Chr13:28604007	Chr13:28029870	T	monocyte (absolute count, minimum, inv-norm transformed)	Verma A	39024449	163144145	-0.6197	0.01627	NR	0.59	0.65	9.88E-324
DNMT3A (Kessler)	rs76428106-C	Chr13:28604007	Chr13:28029870	T	monocyte (fraction, maximum, inv-norm transformed)	Verma A	39024449	163145790	-0.5732	0.01504	NR	0.54	0.6	9.88E-324
DNMT3A (Kessler)	rs76428106-C	Chr13:28604007	Chr13:28029870	T	monocyte (fraction, mean, inv-norm transformed)	Verma A	39024449	163148386	-0.7694	0.01584	NR	0.74	0.8	9.88E-324
DNMT3A (Kessler)	rs76428106-C	Chr13:28604007	Chr13:28029870	T	monocyte (fraction, minimum, inv-norm transformed)	Verma A	39024449	163149701	-0.5074	0.0154	NR	0.48	0.54	3e-238
DNMT3A (Kessler)	rs76428106-C	Chr13:28604007	Chr13:28029870	T	neutrophil (fraction, mean, inv-norm transformed)	Verma A	39024449	163161782	0.1078	0.01521	NR	0.078	0.138	1e-12
DNMT3A (Kessler)	rs76428106-C	Chr13:28604007	Chr13:28029870	T	neutrophil (fraction, minimum, inv-norm transformed)	Verma A	39024449	163162783	0.1099	0.01527	NR	0.08	0.14	6e-13
DNMT3A (Kessler)	rs76428106-C	Chr13:28604007	Chr13:28029870	T	Hypothyroidism (PheCode 244)	Verma A	39024449	163168628	-0.185	0.02986	NR	0.13	0.24	2e-11
DNMT3A (Kessler)	rs76428106-C	Chr13:28604007	Chr13:28029870	T	Hypothyroidism NOS (PheCode 244.4)	Verma A	39024449	163169219	-0.1946	0.03022	NR	0.14	0.25	4e-12
DNMT3A (Kessler)	rs76428106-C	Chr13:28604007	Chr13:28029870	T	white blood cell count (WBC, maximum, inv-norm transformed)	Verma A	39024449	163252670	-0.1535	0.01344	NR	0.13	0.18	3e-30
DNMT3A (Kessler)	rs76428106-C	Chr13:28604007	Chr13:28029870	T	white blood cell count (WBC, mean, inv-norm transformed)	Verma A	39024449	163255574	-0.2263	0.01396	NR	0.2	0.25	4e-59
DNMT3A (Kessler)	rs76428106-C	Chr13:28604007	Chr13:28029870	T	white blood cell count (WBC, minimum, inv-norm transformed)	Verma A	39024449	163257904	-0.1988	0.01381	NR	0.17	0.23	5e-47
DNMT3A (Kessler)	rs76428106-C	Chr13:28604007	Chr13:28029870	T	monocyte (absolute count, maximum, inv-norm transformed)	Verma A	39024449	163359689	-0.5255	0.01839	NR	0.49	0.56	1e-179
DNMT3A (Kessler)	rs76428106-C	Chr13:28604007	Chr13:28029870	T	monocyte (absolute count, mean, inv-norm transformed)	Verma A	39024449	163360627	-0.707	0.02007	NR	0.67	0.75	7e-272
DNMT3A (Kessler)	rs76428106-C	Chr13:28604007	Chr13:28029870	T	monocyte (absolute count, minimum, inv-norm transformed)	Verma A	39024449	163361419	-0.5677	0.01853	NR	0.53	0.6	6e-206
DNMT3A (Kessler)	rs76428106-C	Chr13:28604007	Chr13:28029870	T	monocyte (fraction, maximum, inv-norm transformed)	Verma A	39024449	163362234	-0.5317	0.01745	NR	0.5	0.57	7e-204
DNMT3A (Kessler)	rs76428106-C	Chr13:28604007	Chr13:28029870	T	monocyte (fraction, mean, inv-norm transformed)	Verma A	39024449	163363246	-0.688	0.01922	NR	0.65	0.73	2e-280
DNMT3A (Kessler)	rs76428106-C	Chr13:28604007	Chr13:28029870	T	monocyte (fraction, minimum, inv-norm transformed)	Verma A	39024449	163364015	-0.4696	0.01727	NR	0.44	0.5	1e-162
DNMT3A (Kessler)	rs76428106-C	Chr13:28604007	Chr13:28029870	T	white blood cell count (WBC, maximum, inv-norm transformed)	Verma A	39024449	163441102	-0.1435	0.01624	NR	0.11	0.18	1e-18
DNMT3A (Kessler)	rs76428106-C	Chr13:28604007	Chr13:28029870	T	white blood cell count (WBC, mean, inv-norm transformed)	Verma A	39024449	163442160	-0.1991	0.01785	NR	0.16	0.23	7e-29
DNMT3A (Kessler)	rs76428106-C	Chr13:28604007	Chr13:28029870	T	white blood cell count (WBC, minimum, inv-norm transformed)	Verma A	39024449	163443277	-0.1738	0.01693	NR	0.14	0.21	1e-24
DNMT3A (Kessler)	rs76428106-C	Chr13:28604007	Chr13:28029870	C	Granulocyte percentage of myeloid white cells	Astle WJ	27863252	21836400	-0.388883	0.0156368	NR	0.36	0.42	2e-136
DNMT3A (Kessler)	rs76428106-C	Chr13:28604007	Chr13:28029870	C	Myeloid white cell count	Astle WJ	27863252	21843089	0.147559	0.0157718	NR	0.12	0.18	8e-21
DNMT3A (Kessler)	rs76428106-C	Chr13:28604007	Chr13:28029870	C	Monocyte percentage of white cells	Astle WJ	27863252	21844133	0.456364	0.015599	NR	0.43	0.49	4e-188
DNMT3A (Kessler)	rs76428106-C	Chr13:28604007	Chr13:28029870	C	White blood cell count	Astle WJ	27863252	21893150	0.142151	0.0157264	NR	0.11	0.17	2e-19
DNMT3A (Kessler)	rs76428106-C	Chr13:28604007	Chr13:28029870	C	Monocyte count	Astle WJ	27863252	22001499	0.517711	0.0156419	NR	0.49	0.55	3e-240
DNMT3A (Kessler)	rs76428106-C	Chr13:28604007	Chr13:28029870	C	Hypothyroidism	Sakaue S	34594039	93482554	0.3711	0.0477	NR	0.28	0.46	7e-15
DNMT3A (Kessler)	rs76428106-C	Chr13:28604007	Chr13:28029870	C	HDL cholesterol	Sakaue S	34594039	93509305	-0.0598	0.0104	NR	0.039	0.08	9e-09
DNMT3A (Kessler)	rs76428106-C	Chr13:28604007	Chr13:28029870	C	LDL cholesterol	Sakaue S	34594039	93519160	-0.0626	0.0107	NR	0.042	0.084	6e-09
DNMT3A (Kessler)	rs76428106-C	Chr13:28604007	Chr13:28029870	C	Lymphocyte count	Sakaue S	34594039	93520824	0.0628	0.0109	NR	0.041	0.084	7e-09
DNMT3A (Kessler)	rs76428106-C	Chr13:28604007	Chr13:28029870	C	Monocyte count	Sakaue S	34594039	93528613	0.4865	0.0105	NR	0.47	0.51	0
DNMT3A (Kessler)	rs76428106-C	Chr13:28604007	Chr13:28029870	C	Neutrophil count	Sakaue S	34594039	93530347	0.1088	0.0109	NR	0.087	0.13	1e-23
DNMT3A (Kessler)	rs76428106-C	Chr13:28604007	Chr13:28029870	C	Total cholesterol levels	Sakaue S	34594039	93540096	-0.078	0.0106	NR	0.057	0.099	2e-13
DNMT3A (Kessler)	rs76428106-C	Chr13:28604007	Chr13:28029870	C	Serum total protein levels	Sakaue S	34594039	93542739	0.1296	0.0115	NR	0.11	0.15	1e-29
DNMT3A (Kessler)	rs76428106-C	Chr13:28604007	Chr13:28029870	C	White blood cell count	Sakaue S	34594039	93546122	0.1599	0.0109	NR	0.14	0.18	7e-49
DNMT3A (Kessler)	rs76428106-C	Chr13:28604007	Chr13:28029870	C	Medication use (thyroid preparations)	Sakaue S	34594039	93553045	0.4677	0.0439	NR	0.38	0.55	2e-26
DNMT3A (Kessler)	rs76428106-C	Chr13:28604007	Chr13:28029870	C	Monocyte count	Chen MH	32888493	62432673	NR	NR	NR	NR	NR	0
DNMT3A (Kessler)	rs76428106-C	Chr13:28604007	Chr13:28029870	C	Lymphocyte count	Chen MH	32888493	62492141	NR	NR	NR	NR	NR	4e-11
DNMT3A (Kessler)	rs76428106-C	Chr13:28604007	Chr13:28029870	C	Basophil count	Chen MH	32888493	62498990	NR	NR	NR	NR	NR	1e-15
DNMT3A (Kessler)	rs76428106-C	Chr13:28604007	Chr13:28029870	C	White blood cell count	Chen MH	32888493	62507537	NR	NR	NR	NR	NR	4e-74
DNMT3A (Kessler)	rs76428106-C	Chr13:28604007	Chr13:28029870	C	Basophil count	Chen MH	32888493	62519022	0.081896	0.009385	NR	0.064	0.1	3e-18
DNMT3A (Kessler)	rs76428106-C	Chr13:28604007	Chr13:28029870	C	Lymphocyte count	Chen MH	32888493	62650951	0.062814	0.008702	NR	0.046	0.08	5e-13
DNMT3A (Kessler)	rs76428106-C	Chr13:28604007	Chr13:28029870	C	White blood cell count	Chen MH	32888493	62738878	0.158445	0.008517	NR	0.14	0.18	3e-77
DNMT3A (Kessler)	rs76428106-C	Chr13:28604007	Chr13:28029870	C	Neutrophil count	Chen MH	32888493	62744828	0.104475	0.008878	NR	0.087	0.122	6e-32
DNMT3A (Kessler)	rs76428106-C	Chr13:28604007	Chr13:28029870	NR	Autoimmune traits	Kichaev G	30595370	36072182	NR	NR	NR	NR	NR	3e-20
DNMT3A (Kessler)	rs76428106-C	Chr13:28604007	Chr13:28029870	NR	Hypothyroidism	Kichaev G	30595370	36075247	NR	NR	NR	NR	NR	4e-39
DNMT3A (Kessler)	rs76428106-C	Chr13:28604007	Chr13:28029870	NR	Red cell distribution width	Kichaev G	30595370	36458647	NR	NR	NR	NR	NR	7e-09
DNMT3A (Kessler)	rs76428106-C	Chr13:28604007	Chr13:28029870	NR	White blood cell count	Kichaev G	30595370	36466849	NR	NR	NR	NR	NR	4e-63
DNMT3A (Kessler)	rs76428106-C	Chr13:28604007	Chr13:28029870	T	Monocyte count	Kachuri L	34469753	93077016	NR	NR	NR	NR	NR	9.99E-311
DNMT3A (Kessler)	rs76428106-C	Chr13:28604007	Chr13:28029870	T	Neutrophil count	Kachuri L	34469753	93078401	NR	NR	NR	NR	NR	2e-28
DNMT3A (Kessler)	rs76428106-C	Chr13:28604007	Chr13:28029870	T	Lymphocyte-to-monocyte ratio	Kachuri L	34469753	93080456	NR	NR	NR	NR	NR	1e-220
DNMT3A (Kessler)	rs76428106-C	Chr13:28604007	Chr13:28029870	C	High density lipoprotein cholesterol levels	Graham SE	34887591	101325291	-0.0610701	0.00693011	NR	0.047	0.075	2e-11
DNMT3A (Kessler)	rs76428106-C	Chr13:28604007	Chr13:28029870	NR	Total cholesterol levels	Graham SE	34887591	101342992	NR	NR	NR	NR	NR	5e-12
DNMT3A (Kessler)	rs76428106-C	Chr13:28604007	Chr13:28029870	C	Total cholesterol levels	Graham SE	34887591	101349701	-0.054173	0.00670636	NR	0.041	0.067	2e-11
DNMT3A (Kessler)	rs76428106-C	Chr13:28604007	Chr13:28029870	T	Apolipoprotein A1 levels	Richardson TG	32203549	56272703	0.0607578	0.00904644	NR	0.043	0.078	2e-11
DNMT3A (Kessler)	rs76428106-C	Chr13:28604007	Chr13:28029870	T	HDL cholesterol levels	Richardson TG	32203549	56279736	0.0620148	0.00879025	NR	0.045	0.079	2e-12
DNMT3A (Kessler)	rs76428106-C	Chr13:28604007	Chr13:28029870	T	Hypothyroidism	Mathieu S	36093044	101105797	-0.359057	0.0376038	NR	0.29	0.43	1e-21
DNMT3A (Kessler)	rs76428106-C	Chr13:28604007	Chr13:28029870	T	Low-density lipoprotein levels (MTAG)	Koskeridis F	36376304	101959539	0.036075	0.006097	NR	0.024	0.048	3e-09
DNMT3A (Kessler)	rs76428106-C	Chr13:28604007	Chr13:28029870	T	L-selectin levels	Pietzner M	34648354	104546328	-0.431	0.059	NR	0.32	0.55	2e-13
DNMT3A (Kessler)	rs76428106-C	Chr13:28604007	Chr13:28029870	C	LDL (standard GWA)	Schoeler T	37106081	104956470	-0.063167	0.011497	NR	0.041	0.086	4e-08
DNMT3A (Kessler)	rs76428106-C	Chr13:28604007	Chr13:28029870	NR	Flt3L levels	Ahsan M	28915241	106073195	0.675825	0.0678538	NR	0.54	0.81	2e-12
DNMT3A (Kessler)	rs76428106-C	Chr13:28604007	Chr13:28029870	T	Fms-related tyrosine kinase 3 ligand levels	Zhao JH	37563310	106212625	-1.102	0.052	NR	1	1.2	3e-98
DNMT3A (Kessler)	rs76428106-C	Chr13:28604007	Chr13:28029870	T	Interleukin-12 subunit beta levels	Zhao JH	37563310	106212720	-0.341	0.053	NR	0.24	0.44	2e-10
DNMT3A (Kessler)	rs76428106-C	Chr13:28604007	Chr13:28029870	T	Quinolinate levels	Surendran P	36357675	119770129	-0.287575	0.0459082	NR	0.2	0.38	4e-10
DNMT3A (Kessler)	rs76428106-C	Chr13:28604007	Chr13:28029870	C	Hypothyroidism	Figuer√™do J	39067062	134098712	NR	NR	1.35	1.25	1.45	3e-16
DNMT3A (Kessler)	rs76428106-C	Chr13:28604007	Chr13:28029870	C	Autoimmune thyroid disease	Zeng Y	37002690	139435037	NR	NR	1.41	NR	NR	9e-16
DNMT3A (Kessler)	rs76428106-C	Chr13:28604007	Chr13:28029870	C	Monocyte count	Jacobs BM	39414775	139998681	0.4	0.029	NR	0.34	0.46	1e-43
DNMT3A (Kessler)	rs76428106-C	Chr13:28604007	Chr13:28029870	T	White blood cell count (monocyte)	Jain D	28158719	19755563	-0.0497	0.0076	NR	0.035	0.065	8e-11
DNMT3A (Kessler)	rs76428106-C	Chr13:28604007	Chr13:28029870	C	Medication use (thyroid preparations)	Wu Y	31015401	45611547	0.467727	0.0438801	NR	0.38	0.55	2e-26
DNMT3A (Kessler)	rs76428106-C	Chr13:28604007	Chr13:28029870	C	Autoimmune thyroid disease	Saevarsdottir S	32581359	62247325	NR	NR	1.46	NR	NR	2e-24
DNMT3A (Kessler)	rs76428106-C	Chr13:28604007	Chr13:28029870	C	Rheumatoid arthritis (rheumatoid factor and/or anti-cyclic citrullinated peptide seropositive)	Saevarsdottir S	35470158	98371070	NR	NR	1.35	NR	NR	7e-11
DNMT3A (Kessler)	rs76428106-C	Chr13:28604007	Chr13:28029870	C	Cystatin C levels	Sinnott-Armstrong N	33462484	87296277	0.0804	0.0109	NR	0.059	0.102	2e-13
DNMT3A (Kessler)	rs76428106-C	Chr13:28604007	Chr13:28029870	C	Total cholesterol levels	Sinnott-Armstrong N	33462484	87300413	-0.0756	0.0109	NR	0.054	0.097	5e-12
DNMT3A (Kessler)	rs76428106-C	Chr13:28604007	Chr13:28029870	C	Apolipoprotein A1 levels	Sinnott-Armstrong N	33462484	87311437	-0.0682	0.0115	NR	0.046	0.091	3e-09
DNMT3A (Kessler)	rs76428106-C	Chr13:28604007	Chr13:28029870	T	White blood cell count (monocyte)	Hu Y	34107879	92912523	0.515	0.0902	NR	0.34	0.69	1e-08
DNMT3A (Kessler)	rs7705526-A	Chr5:1285974	Chr5:1285859	C	Clonal hematopoiesis (large clone)	Kar SP	35835912	131720018	NR	NR	0.724784	0.692121	0.758988	1e-42
DNMT3A (Kessler)	rs7705526-A	Chr5:1285974	Chr5:1285859	A	Eosinophil percentage of white cells	Vuckovic D	32888494	101284582	-0.0158074	0.00257338	NR	0.011	0.021	8e-10
DNMT3A (Kessler)	rs7705526-A	Chr5:1285974	Chr5:1285859	A	Red blood cell count	Vuckovic D	32888494	101445616	0.0307028	0.00257809	NR	0.026	0.036	1e-32
DNMT3A (Kessler)	rs7705526-A	Chr5:1285974	Chr5:1285859	A	White blood cell count	Vuckovic D	32888494	63940787	0.022162	0.00257855	NR	0.017	0.027	8e-18
DNMT3A (Kessler)	rs7705526-A	Chr5:1285974	Chr5:1285859	A	Mean corpuscular hemoglobin	Vuckovic D	32888494	64074921	-0.0333853	0.00257776	NR	0.028	0.038	2e-38
DNMT3A (Kessler)	rs7705526-A	Chr5:1285974	Chr5:1285859	A	Mean corpuscular volume	Vuckovic D	32888494	64090881	-0.049392	0.00222505	NR	0.045	0.054	5e-45
DNMT3A (Kessler)	rs7705526-A	Chr5:1285974	Chr5:1285859	A	Platelet count	Vuckovic D	32888494	64340235	0.0319441	0.00262416	NR	0.027	0.037	4e-34
DNMT3A (Kessler)	rs7705526-A	Chr5:1285974	Chr5:1285859	A	Plateletcrit	Vuckovic D	32888494	64399570	0.0424512	0.00263094	NR	0.037	0.048	2e-58
DNMT3A (Kessler)	rs7705526-A	Chr5:1285974	Chr5:1285859	A	Neutrophil percentage of white cells	Vuckovic D	32888494	64402840	0.0174524	0.00258052	NR	0.012	0.023	1e-11
DNMT3A (Kessler)	rs7705526-A	Chr5:1285974	Chr5:1285859	A	Neutrophil count	Vuckovic D	32888494	64405164	0.0249585	0.0025828	NR	0.02	0.03	4e-22
DNMT3A (Kessler)	rs7705526-A	Chr5:1285974	Chr5:1285859	A	Mean spheric corpuscular volume	Vuckovic D	32888494	64408199	-0.0331122	0.00261167	NR	0.028	0.038	8e-37
DNMT3A (Kessler)	rs7705526-A	Chr5:1285974	Chr5:1285859	A	Mean reticulocyte volume	Vuckovic D	32888494	64412023	-0.0308671	0.00262755	NR	0.026	0.036	7e-32
DNMT3A (Kessler)	rs7705526-A	Chr5:1285974	Chr5:1285859	A	Clonal hematopoiesis (mutational barcode method)	Stacey SN	37932435	134151314	NR	0.0133	1.28287	1.26	1.31	2e-78
DNMT3A (Kessler)	rs7705526-A	Chr5:1285974	Chr5:1285859	C	Telomere length (principal component 1)	Burren OS	39192095	134410287	-0.104396	0.00216065	NR	0.1	0.11	1e-300
DNMT3A (Kessler)	rs7705526-A	Chr5:1285974	Chr5:1285859	C	Telomere length (principal component 2)	Burren OS	39192095	134410595	-0.0258285	0.00226889	NR	0.021	0.03	5e-30
DNMT3A (Kessler)	rs7705526-A	Chr5:1285974	Chr5:1285859	A	Lung adenocarcinoma (conditioned on cigarettes per day)	Gorman BR	39366959	141943875	NR	NR	1.234	1.204	1.265	2e-62
DNMT3A (Kessler)	rs7705526-A	Chr5:1285974	Chr5:1285859	A	Lung cancer (conditioned on cigarettes per day)	Gorman BR	39366959	141944048	NR	NR	1.108	1.086	1.131	2e-23
DNMT3A (Kessler)	rs7705526-A	Chr5:1285974	Chr5:1285859	A	Lung adenocarcinoma	Gorman BR	39366959	141944120	NR	NR	1.234	1.2	1.269	1e-50
DNMT3A (Kessler)	rs7705526-A	Chr5:1285974	Chr5:1285859	C	eosinophil (fraction, mean, inv-norm transformed)	Verma A	39024449	163053821	0.03877	0.003196	NR	0.033	0.045	7e-34
DNMT3A (Kessler)	rs7705526-A	Chr5:1285974	Chr5:1285859	C	eosinophil (fraction, minimum, inv-norm transformed)	Verma A	39024449	163054760	0.0251	0.003024	NR	0.019	0.031	1e-16
DNMT3A (Kessler)	rs7705526-A	Chr5:1285974	Chr5:1285859	C	mean corpuscular hemoglobin (MCH, maximum, inv-norm transformed)	Verma A	39024449	163116539	0.08377	0.002986	NR	0.078	0.09	4e-173
DNMT3A (Kessler)	rs7705526-A	Chr5:1285974	Chr5:1285859	C	mean corpuscular hemoglobin (MCH, mean, inv-norm transformed)	Verma A	39024449	163119993	0.09209	0.003027	NR	0.086	0.098	3e-203
DNMT3A (Kessler)	rs7705526-A	Chr5:1285974	Chr5:1285859	C	mean corpuscular hemoglobin (MCH, minimum, inv-norm transformed)	Verma A	39024449	163122936	0.08618	0.003029	NR	0.08	0.092	4e-178
DNMT3A (Kessler)	rs7705526-A	Chr5:1285974	Chr5:1285859	C	mean corpuscular volume (MCV, maximum, inv-norm transformed)	Verma A	39024449	163128140	0.05492	0.006501	NR	0.042	0.068	3e-17
DNMT3A (Kessler)	rs7705526-A	Chr5:1285974	Chr5:1285859	C	monocyte (absolute count, maximum, inv-norm transformed)	Verma A	39024449	163140303	-0.02897	0.003436	NR	0.022	0.036	3e-17
DNMT3A (Kessler)	rs7705526-A	Chr5:1285974	Chr5:1285859	C	monocyte (absolute count, mean, inv-norm transformed)	Verma A	39024449	163142661	-0.03822	0.003586	NR	0.031	0.045	2e-26
DNMT3A (Kessler)	rs7705526-A	Chr5:1285974	Chr5:1285859	C	monocyte (absolute count, minimum, inv-norm transformed)	Verma A	39024449	163144155	-0.03103	0.003547	NR	0.024	0.038	2e-18
DNMT3A (Kessler)	rs7705526-A	Chr5:1285974	Chr5:1285859	C	neutrophil (absolute count, maximum, inv-norm transformed)	Verma A	39024449	163157894	-0.03808	0.003128	NR	0.032	0.044	4e-34
DNMT3A (Kessler)	rs7705526-A	Chr5:1285974	Chr5:1285859	C	neutrophil (absolute count, mean, inv-norm transformed)	Verma A	39024449	163159104	-0.04951	0.003226	NR	0.043	0.056	4e-53
DNMT3A (Kessler)	rs7705526-A	Chr5:1285974	Chr5:1285859	C	neutrophil (absolute count, minimum, inv-norm transformed)	Verma A	39024449	163160258	-0.04472	0.003276	NR	0.038	0.051	2e-42
DNMT3A (Kessler)	rs7705526-A	Chr5:1285974	Chr5:1285859	C	neutrophil (fraction, maximum, inv-norm transformed)	Verma A	39024449	163160759	-0.02358	0.003127	NR	0.017	0.03	5e-14
DNMT3A (Kessler)	rs7705526-A	Chr5:1285974	Chr5:1285859	C	neutrophil (fraction, mean, inv-norm transformed)	Verma A	39024449	163161797	-0.03642	0.003312	NR	0.03	0.043	4e-28
DNMT3A (Kessler)	rs7705526-A	Chr5:1285974	Chr5:1285859	C	Lymphoid leukemia (PheCode 204.1)	Verma A	39024449	163166639	-0.1785	0.02721	NR	0.13	0.23	5e-11
DNMT3A (Kessler)	rs7705526-A	Chr5:1285974	Chr5:1285859	C	Diseases of white blood cells (PheCode 288)	Verma A	39024449	163180488	-0.08219	0.01159	NR	0.059	0.105	3e-13
DNMT3A (Kessler)	rs7705526-A	Chr5:1285974	Chr5:1285859	C	Elevated white blood cell count (PheCode 288.2)	Verma A	39024449	163180645	-0.09943	0.0135	NR	0.073	0.126	8e-14
DNMT3A (Kessler)	rs7705526-A	Chr5:1285974	Chr5:1285859	C	platelet count (maximum, inv-norm transformed)	Verma A	39024449	163207501	-0.06552	0.003094	NR	0.059	0.072	2e-99
DNMT3A (Kessler)	rs7705526-A	Chr5:1285974	Chr5:1285859	C	platelet count (mean, inv-norm transformed)	Verma A	39024449	163211851	-0.07627	0.003084	NR	0.07	0.082	5e-135
DNMT3A (Kessler)	rs7705526-A	Chr5:1285974	Chr5:1285859	C	platelet count (minimum, inv-norm transformed)	Verma A	39024449	163215305	-0.06149	0.002962	NR	0.056	0.067	1e-95
DNMT3A (Kessler)	rs7705526-A	Chr5:1285974	Chr5:1285859	C	white blood cell count (WBC, maximum, inv-norm transformed)	Verma A	39024449	163252675	-0.04797	0.002925	NR	0.042	0.054	2e-60
DNMT3A (Kessler)	rs7705526-A	Chr5:1285974	Chr5:1285859	C	white blood cell count (WBC, mean, inv-norm transformed)	Verma A	39024449	163255579	-0.06321	0.003039	NR	0.057	0.069	4e-96
DNMT3A (Kessler)	rs7705526-A	Chr5:1285974	Chr5:1285859	C	white blood cell count (WBC, minimum, inv-norm transformed)	Verma A	39024449	163257914	-0.05119	0.003005	NR	0.045	0.057	5e-65
DNMT3A (Kessler)	rs7705526-A	Chr5:1285974	Chr5:1285859	C	mean corpuscular hemoglobin (MCH, maximum, inv-norm transformed)	Verma A	39024449	163351634	0.05809	0.00347	NR	0.051	0.065	7e-63
DNMT3A (Kessler)	rs7705526-A	Chr5:1285974	Chr5:1285859	C	mean corpuscular hemoglobin (MCH, mean, inv-norm transformed)	Verma A	39024449	163352857	0.06182	0.003479	NR	0.055	0.069	1e-70
DNMT3A (Kessler)	rs7705526-A	Chr5:1285974	Chr5:1285859	C	mean corpuscular hemoglobin (MCH, minimum, inv-norm transformed)	Verma A	39024449	163354035	0.0578	0.003337	NR	0.051	0.064	4e-67
DNMT3A (Kessler)	rs7705526-A	Chr5:1285974	Chr5:1285859	C	monocyte (absolute count, maximum, inv-norm transformed)	Verma A	39024449	163359481	-0.02588	0.003532	NR	0.019	0.033	2e-13
DNMT3A (Kessler)	rs7705526-A	Chr5:1285974	Chr5:1285859	C	monocyte (absolute count, mean, inv-norm transformed)	Verma A	39024449	163360277	-0.03233	0.003791	NR	0.025	0.04	2e-17
DNMT3A (Kessler)	rs7705526-A	Chr5:1285974	Chr5:1285859	C	monocyte (absolute count, minimum, inv-norm transformed)	Verma A	39024449	163361176	-0.02396	0.003506	NR	0.017	0.031	9e-12
DNMT3A (Kessler)	rs7705526-A	Chr5:1285974	Chr5:1285859	C	neutrophil (absolute count, maximum, inv-norm transformed)	Verma A	39024449	163367631	-0.03453	0.003203	NR	0.028	0.041	4e-27
DNMT3A (Kessler)	rs7705526-A	Chr5:1285974	Chr5:1285859	C	neutrophil (absolute count, mean, inv-norm transformed)	Verma A	39024449	163368164	-0.04402	0.003448	NR	0.037	0.051	3e-37
DNMT3A (Kessler)	rs7705526-A	Chr5:1285974	Chr5:1285859	C	neutrophil (absolute count, minimum, inv-norm transformed)	Verma A	39024449	163368872	-0.03944	0.003381	NR	0.033	0.046	2e-31
DNMT3A (Kessler)	rs7705526-A	Chr5:1285974	Chr5:1285859	C	neutrophil (fraction, mean, inv-norm transformed)	Verma A	39024449	163369736	-0.03331	0.003403	NR	0.027	0.04	1e-22
DNMT3A (Kessler)	rs7705526-A	Chr5:1285974	Chr5:1285859	C	neutrophil (fraction, minimum, inv-norm transformed)	Verma A	39024449	163370429	-0.03233	0.00337	NR	0.026	0.039	9e-22
DNMT3A (Kessler)	rs7705526-A	Chr5:1285974	Chr5:1285859	C	Myeloproliferative disease (PheCode 200)	Verma A	39024449	163375873	-0.1271	0.01584	NR	0.096	0.158	4e-12
DNMT3A (Kessler)	rs7705526-A	Chr5:1285974	Chr5:1285859	C	platelet count (maximum, inv-norm transformed)	Verma A	39024449	163419776	-0.04771	0.003299	NR	0.041	0.054	2e-47
DNMT3A (Kessler)	rs7705526-A	Chr5:1285974	Chr5:1285859	C	platelet count (mean, inv-norm transformed)	Verma A	39024449	163421279	-0.05434	0.003407	NR	0.048	0.061	3e-57
DNMT3A (Kessler)	rs7705526-A	Chr5:1285974	Chr5:1285859	C	platelet count (minimum, inv-norm transformed)	Verma A	39024449	163422917	-0.04622	0.003222	NR	0.04	0.053	1e-46
DNMT3A (Kessler)	rs7705526-A	Chr5:1285974	Chr5:1285859	C	white blood cell count (WBC, maximum, inv-norm transformed)	Verma A	39024449	163440830	-0.03961	0.003132	NR	0.033	0.046	1e-36
DNMT3A (Kessler)	rs7705526-A	Chr5:1285974	Chr5:1285859	C	white blood cell count (WBC, mean, inv-norm transformed)	Verma A	39024449	163441715	-0.04928	0.003384	NR	0.043	0.056	5e-48
DNMT3A (Kessler)	rs7705526-A	Chr5:1285974	Chr5:1285859	C	white blood cell count (WBC, minimum, inv-norm transformed)	Verma A	39024449	163442849	-0.04012	0.003222	NR	0.034	0.046	2e-35
DNMT3A (Kessler)	rs7705526-A	Chr5:1285974	Chr5:1285859	A	Sum neutrophil eosinophil counts	Astle WJ	27863252	21757220	0.0346438	0.00389289	NR	0.027	0.042	6e-19
DNMT3A (Kessler)	rs7705526-A	Chr5:1285974	Chr5:1285859	A	Sum basophil neutrophil counts	Astle WJ	27863252	21758087	0.0352731	0.00389639	NR	0.028	0.043	1e-19
DNMT3A (Kessler)	rs7705526-A	Chr5:1285974	Chr5:1285859	A	Granulocyte count	Astle WJ	27863252	21834871	0.0344575	0.00389908	NR	0.027	0.042	1e-18
DNMT3A (Kessler)	rs7705526-A	Chr5:1285974	Chr5:1285859	A	Myeloid white cell count	Astle WJ	27863252	21842792	0.0347372	0.00390894	NR	0.027	0.042	6e-19
DNMT3A (Kessler)	rs7705526-A	Chr5:1285974	Chr5:1285859	A	Neutrophil count	Astle WJ	27863252	21884413	0.0354531	0.0038898	NR	0.028	0.043	8e-20
DNMT3A (Kessler)	rs7705526-A	Chr5:1285974	Chr5:1285859	A	Plateletcrit	Astle WJ	27863252	21887055	0.0536595	0.00397422	NR	0.046	0.061	2e-41
DNMT3A (Kessler)	rs7705526-A	Chr5:1285974	Chr5:1285859	A	White blood cell count	Astle WJ	27863252	21892779	0.0335027	0.0038941	NR	0.026	0.041	8e-18
DNMT3A (Kessler)	rs7705526-A	Chr5:1285974	Chr5:1285859	A	Leukocyte telomere length	Li C	32109421	55993978	0.082	0.006	NR	0.07	0.094	5e-45
DNMT3A (Kessler)	rs7705526-A	Chr5:1285974	Chr5:1285859	A	Myeloproliferative neoplasms	Bao EL	33057200	63328181	NR	NR	1.58	1.49	1.67	5e-54
DNMT3A (Kessler)	rs7705526-A	Chr5:1285974	Chr5:1285859	NR	DNA methylation Hannum age acceleration	McCartney DL	34187551	88924038	NR	NR	NR	NR	NR	4e-09
DNMT3A (Kessler)	rs7705526-A	Chr5:1285974	Chr5:1285859	A	Mean corpuscular hemoglobin	Sakaue S	34594039	93471900	-0.0582783	0.00396656	NR	0.051	0.066	7e-49
DNMT3A (Kessler)	rs7705526-A	Chr5:1285974	Chr5:1285859	A	Mean corpuscular volume	Sakaue S	34594039	93472784	-0.0632816	0.00392722	NR	0.056	0.071	2e-58
DNMT3A (Kessler)	rs7705526-A	Chr5:1285974	Chr5:1285859	A	Platelet count	Sakaue S	34594039	93473870	0.048757	0.00361204	NR	0.042	0.056	2e-41
DNMT3A (Kessler)	rs7705526-A	Chr5:1285974	Chr5:1285859	A	Mean corpuscular hemoglobin	Sakaue S	34594039	93523191	-0.0445	0.0021	NR	0.04	0.049	2e-95
DNMT3A (Kessler)	rs7705526-A	Chr5:1285974	Chr5:1285859	A	Mean corpuscular volume	Sakaue S	34594039	93525784	-0.0467	0.0021	NR	0.043	0.051	3e-105
DNMT3A (Kessler)	rs7705526-A	Chr5:1285974	Chr5:1285859	A	Neutrophil count	Sakaue S	34594039	93529607	0.0323	0.0023	NR	0.028	0.037	4e-45
DNMT3A (Kessler)	rs7705526-A	Chr5:1285974	Chr5:1285859	A	Platelet count	Sakaue S	34594039	93531581	0.0415	0.0021	NR	0.037	0.046	1e-90
DNMT3A (Kessler)	rs7705526-A	Chr5:1285974	Chr5:1285859	NR	Telomere length	Taub MA	35530816	97277780	NR	NR	NR	NR	NR	2e-92
DNMT3A (Kessler)	rs7705526-A	Chr5:1285974	Chr5:1285859	A	Lung adenocarcinoma	McKay JD	28604730	24218833	NR	NR	1.24885	1.20564	1.2936	4e-35
DNMT3A (Kessler)	rs7705526-A	Chr5:1285974	Chr5:1285859	A	Lung cancer in never smokers	McKay JD	28604730	24219022	NR	NR	1.22754	1.13957	1.3223	7e-08
DNMT3A (Kessler)	rs7705526-A	Chr5:1285974	Chr5:1285859	A	Neutrophil count	Chen MH	32888493	62427938	NR	NR	NR	NR	NR	4e-61
DNMT3A (Kessler)	rs7705526-A	Chr5:1285974	Chr5:1285859	A	Mean corpuscular volume	Chen MH	32888493	62434011	NR	NR	NR	NR	NR	6e-163
DNMT3A (Kessler)	rs7705526-A	Chr5:1285974	Chr5:1285859	A	Mean corpuscular hemoglobin	Chen MH	32888493	62489276	NR	NR	NR	NR	NR	8e-137
DNMT3A (Kessler)	rs7705526-A	Chr5:1285974	Chr5:1285859	A	Red blood cell count	Chen MH	32888493	62502888	NR	NR	NR	NR	NR	5e-108
DNMT3A (Kessler)	rs7705526-A	Chr5:1285974	Chr5:1285859	A	White blood cell count	Chen MH	32888493	62506696	NR	NR	NR	NR	NR	2e-52
DNMT3A (Kessler)	rs7705526-A	Chr5:1285974	Chr5:1285859	C	Mean corpuscular hemoglobin	Chen MH	32888493	62510450	0.063458	0.004829	NR	0.054	0.073	2e-39
DNMT3A (Kessler)	rs7705526-A	Chr5:1285974	Chr5:1285859	A	Mean corpuscular hemoglobin	Chen MH	32888493	62652900	-0.045218	0.002094	NR	0.041	0.049	2e-103
DNMT3A (Kessler)	rs7705526-A	Chr5:1285974	Chr5:1285859	A	Mean corpuscular volume	Chen MH	32888493	62655860	-0.048592	0.002066	NR	0.045	0.053	3e-122
DNMT3A (Kessler)	rs7705526-A	Chr5:1285974	Chr5:1285859	A	White blood cell count	Chen MH	32888493	62737980	0.029089	0.00212	NR	0.025	0.033	8e-43
DNMT3A (Kessler)	rs7705526-A	Chr5:1285974	Chr5:1285859	A	Red blood cell count	Chen MH	32888493	62742015	0.040124	0.002102	NR	0.036	0.044	3e-81
DNMT3A (Kessler)	rs7705526-A	Chr5:1285974	Chr5:1285859	A	Neutrophil count	Chen MH	32888493	62744098	0.033578	0.002174	NR	0.029	0.038	9e-54
DNMT3A (Kessler)	rs7705526-A	Chr5:1285974	Chr5:1285859	A	Platelet count	Chen MH	32888493	62746291	0.041989	0.00211	NR	0.038	0.046	5e-88
DNMT3A (Kessler)	rs7705526-A	Chr5:1285974	Chr5:1285859	NR	Myeloproliferative neoplasms (MTAG)	Brown DW	37684235	131809169	-0.029	0.001	NR	0.027	0.031	9e-87
DNMT3A (Kessler)	rs7705526-A	Chr5:1285974	Chr5:1285859	NR	Hypothyroidism	Kichaev G	30595370	36074818	NR	NR	NR	NR	NR	1e-09
DNMT3A (Kessler)	rs7705526-A	Chr5:1285974	Chr5:1285859	NR	White blood cell count	Kichaev G	30595370	36465464	NR	NR	NR	NR	NR	4e-29
DNMT3A (Kessler)	rs7705526-A	Chr5:1285974	Chr5:1285859	NR	Mean corpuscular hemoglobin	Kichaev G	30595370	36479261	NR	NR	NR	NR	NR	1e-98
DNMT3A (Kessler)	rs7705526-A	Chr5:1285974	Chr5:1285859	NR	Red blood cell count	Kichaev G	30595370	36507095	NR	NR	NR	NR	NR	2e-69
DNMT3A (Kessler)	rs7705526-A	Chr5:1285974	Chr5:1285859	A	Leukocyte telomere length	Allaire P	37216007	106237267	0.0767	0.0065	NR	0.064	0.089	8e-32
DNMT3A (Kessler)	rs7705526-A	Chr5:1285974	Chr5:1285859	A	Prostate-specific antigen levels	Kachuri L	37264206	118912726	0.023	0.004	NR	0.015	0.031	1e-08
DNMT3A (Kessler)	rs7705526-A	Chr5:1285974	Chr5:1285859	C	Neutrophil count	Kachuri L	34469753	93078741	NR	NR	NR	NR	NR	1e-12
DNMT3A (Kessler)	rs7705526-A	Chr5:1285974	Chr5:1285859	C	Platelet count	Kachuri L	34469753	93082466	NR	NR	NR	NR	NR	1e-32
DNMT3A (Kessler)	rs7705526-A	Chr5:1285974	Chr5:1285859	C	Mitochondrial DNA copy number (adjusted)	Gupta R	37587338	130460028	-0.022674	0.0038057	NR	0.015	0.03	3e-09
DNMT3A (Kessler)	rs7705526-A	Chr5:1285974	Chr5:1285859	A	Chronic lymphocytic leukemia	Law PJ	28165464	20080251	NR	NR	1.18	1.12	1.25	6e-10
DNMT3A (Kessler)	rs7705526-A	Chr5:1285974	Chr5:1285859	A	Epithelial ovarian cancer	Phelan CM	28346442	21539027	NR	NR	1.0767	1.04797	1.10622	8e-08
DNMT3A (Kessler)	rs7705526-A	Chr5:1285974	Chr5:1285859	A	Serous invasive ovarian cancer	Phelan CM	28346442	21699423	NR	NR	1.10676	1.07189	1.14277	6e-10
DNMT3A (Kessler)	rs7705526-A	Chr5:1285974	Chr5:1285859	A	Serous borderline ovarian cancer	Phelan CM	28346442	21699537	NR	NR	1.383	1.28831	1.48465	6e-19
DNMT3A (Kessler)	rs7705526-A	Chr5:1285974	Chr5:1285859	A	High-grade serous ovarian cancer	Phelan CM	28346442	21699617	NR	NR	1.09945	1.0638	1.1363	2e-08
DNMT3A (Kessler)	rs7705526-A	Chr5:1285974	Chr5:1285859	A	Invasive epithelial ovarian cancer	Phelan CM	28346442	21699765	NR	NR	1.09138	1.06151	1.12209	7e-10
DNMT3A (Kessler)	rs7705526-A	Chr5:1285974	Chr5:1285859	A	Low-grade serous and serous borderline ovarian cancer	Phelan CM	28346442	21700086	NR	NR	1.32366	1.248	1.40391	2e-20
DNMT3A (Kessler)	rs7705526-A	Chr5:1285974	Chr5:1285859	A	Telomere length	Delgado DA	29151059	24956512	0.09	0.02	NR	0.051	0.129	6e-06
DNMT3A (Kessler)	rs7705526-A	Chr5:1285974	Chr5:1285859	C	Leukocyte telomere length	Dorajoo R	31171785	47407975	-0.118	NR	NR	NR	NR	3e-38
DNMT3A (Kessler)	rs7705526-A	Chr5:1285974	Chr5:1285859	C	Leukocyte telomere length	Dorajoo R	31171785	47408029	-0.107	NR	NR	NR	NR	4e-67
DNMT3A (Kessler)	rs7705526-A	Chr5:1285974	Chr5:1285859	A	Non-small cell lung cancer	Dai J	31326317	47819936	NR	NR	1.31	1.26	1.36	4e-41
DNMT3A (Kessler)	rs7705526-A	Chr5:1285974	Chr5:1285859	A	Lung adenocarcinoma	Dai J	31326317	47820034	NR	NR	1.4	1.34	1.46	3e-52
DNMT3A (Kessler)	rs7705526-A	Chr5:1285974	Chr5:1285859	A	Cutaneous malignant melanoma	Landi MT	32341527	61783284	NR	NR	1.08849	NR	NR	2e-14
DNMT3A (Kessler)	rs7705526-A	Chr5:1285974	Chr5:1285859	A	Basal cell carcinoma	Adolphe C	33549134	64745213	0.0825872	0.0117546	NR	0.06	0.106	2e-12
DNMT3A (Kessler)	rs7705526-A	Chr5:1285974	Chr5:1285859	A	Non-small cell lung cancer	Qin N	32889700	90517813	NR	NR	1.2	1.17	1.24	1e-42
DNMT3A (Kessler)	rs7705526-A	Chr5:1285974	Chr5:1285859	A	Lung adenocarcinoma	Qin N	32889700	90518069	NR	NR	1.31	1.27	1.35	4e-65
DNMT3A (Kessler)	rs7705526-A	Chr5:1285974	Chr5:1285859	C	Mean corpuscular volume	Thompson A	34104963	93062204	0.19	NR	NR	0.17	0.21	2e-57
DNMT3A (Kessler)	rs7705526-A	Chr5:1285974	Chr5:1285859	A	Mitochondrial DNA copy number	Chong M	35023831	94038122	0.0178	0.0023	NR	0.013	0.022	6e-15
DNMT3A (Kessler)	rs7705526-A	Chr5:1285974	Chr5:1285859	A	Serum levels of protein THPO	Gudjonsson A	35078996	94188218	-0.136533	0.0198012	NR	0.098	0.175	5e-12
DNMT3A (Kessler)	rs7705526-A	Chr5:1285974	Chr5:1285859	A	Peripheral blood CD34+ cell levels	Lopez de Lapuente Portilla A	35007327	96776885	0.081	NR	NR	NR	NR	2e-09
DNMT3A (Kessler)	rs77972916-A	Chr2:43762112	Chr2:43534973	A	Eosinophil percentage of white cells	Vuckovic D	32888494	101284174	-0.0311978	0.00416765	NR	0.023	0.039	7e-14
DNMT3A (Kessler)	rs77972916-A	Chr2:43762112	Chr2:43534973	A	Neutrophil count	Vuckovic D	32888494	64404795	0.0447436	0.00418133	NR	0.037	0.053	1e-26
DNMT3A (Kessler)	rs77972916-A	Chr2:43762112	Chr2:43534973	G	lymphocyte (absolute count, minimum, inv-norm transformed)	Verma A	39024449	163110392	0.04567	0.005885	NR	0.034	0.057	8e-15
DNMT3A (Kessler)	rs77972916-A	Chr2:43762112	Chr2:43534973	G	lymphocyte (fraction, minimum, inv-norm transformed)	Verma A	39024449	163112964	0.0543	0.005117	NR	0.044	0.064	3e-26
DNMT3A (Kessler)	rs77972916-A	Chr2:43762112	Chr2:43534973	G	neutrophil (fraction, maximum, inv-norm transformed)	Verma A	39024449	163160769	-0.06022	0.005531	NR	0.049	0.071	1e-27
DNMT3A (Kessler)	rs77972916-A	Chr2:43762112	Chr2:43534973	G	platelet count (minimum, inv-norm transformed)	Verma A	39024449	163215315	0.1022	0.005234	NR	0.092	0.112	7e-85
DNMT3A (Kessler)	rs77972916-A	Chr2:43762112	Chr2:43534973	G	red cell diameter width (RDW, maximum, inv-norm transformed)	Verma A	39024449	163232571	-0.04876	0.005044	NR	0.039	0.059	4e-22
DNMT3A (Kessler)	rs77972916-A	Chr2:43762112	Chr2:43534973	G	Basophil (fraction, minimum, inv-norm transformed)	Verma A	39024449	163306269	0.06516	0.006517	NR	0.052	0.078	2e-23
DNMT3A (Kessler)	rs77972916-A	Chr2:43762112	Chr2:43534973	G	lymphocyte (absolute count, minimum, inv-norm transformed)	Verma A	39024449	163347610	0.04346	0.006416	NR	0.031	0.056	1e-11
DNMT3A (Kessler)	rs77972916-A	Chr2:43762112	Chr2:43534973	G	lymphocyte (fraction, minimum, inv-norm transformed)	Verma A	39024449	163349182	0.05343	0.005508	NR	0.043	0.064	3e-22
DNMT3A (Kessler)	rs77972916-A	Chr2:43762112	Chr2:43534973	G	mean corpuscular volume (MCV, maximum, inv-norm transformed)	Verma A	39024449	163354921	-0.0695	0.007098	NR	0.056	0.083	1e-22
DNMT3A (Kessler)	rs77972916-A	Chr2:43762112	Chr2:43534973	A	Granulocyte percentage of myeloid white cells	Astle WJ	27863252	21835791	0.0437827	0.00677876	NR	0.03	0.057	1e-10
DNMT3A (Kessler)	rs77972916-A	Chr2:43762112	Chr2:43534973	A	Eosinophil counts	Sakaue S	34594039	93504713	-0.0205	0.0033	NR	0.014	0.027	6e-10
DNMT3A (Kessler)	rs77972916-A	Chr2:43762112	Chr2:43534973	NR	Eosinophil counts	Kichaev G	30595370	36472192	NR	NR	NR	NR	NR	7e-12
DNMT3A (Kessler)	rs77972916-A	Chr2:43762112	Chr2:43534973	NR	Lung function (FEV1/FVC)	Kichaev G	30595370	36523638	NR	NR	NR	NR	NR	1e-21
DNMT3A (Kessler)	rs77972916-A	Chr2:43762112	Chr2:43534973	NR	Peak expiratory flow	Sinkala M	36641522	105298492	NR	NR	NR	NR	NR	5e-21
DNMT3A (Kessler)	rs77972916-A	Chr2:43762112	Chr2:43534973	A	Peak expiratory flow	Shrine N	36914875	119124612	10.893	NR	NR	NR	NR	1e-27
DNMT3A (Kessler)	rs8088824-T	Chr18:42151261	Chr18:44571296	C	Clonal hematopoiesis (DNMT3A mutation)	Kar SP	35835912	131719982	NR	NR	1.18036	1.13527	1.22723	7e-17
DNMT3A (Kessler)	rs8088824-T	Chr18:42151261	Chr18:44571296	T	Plateletcrit	Vuckovic D	32888494	64401462	0.0217122	0.00272063	NR	0.016	0.027	1e-15
DNMT3A (Kessler)	rs8088824-T	Chr18:42151261	Chr18:44571296	C	Telomere length (principal component 1)	Burren OS	39192095	134410372	-0.029616	0.00235848	NR	0.025	0.034	4e-36
DNMT3A (Kessler)	rs8088824-T	Chr18:42151261	Chr18:44571296	T	Plateletcrit	Astle WJ	27863252	21887888	0.032333	0.00431433	NR	0.024	0.041	7e-14
DNMT3A (Kessler)	rs8088824-T	Chr18:42151261	Chr18:44571296	C	Mosaic loss of chromosome Y (Y chromosome dosage)	Terao C	31624269	51542984	-0.056	NR	NR	NR	NR	3e-23
DNMT3A (Kessler)	rs8088824-T	Chr18:42151261	Chr18:44571296	NR	Myeloproliferative neoplasms (MTAG)	Brown DW	37684235	131809284	-0.014	0.0016	NR	0.011	0.017	1e-17
DNMT3A (Kessler)	rs9389268-G	Chr6:135419631	Chr6:135098493	A	neutrophil (absolute count, maximum, inv-norm transformed)	Verma A	39024449	163367658	0.02368	0.003389	NR	0.017	0.03	3e-12
DNMT3A (Kessler)	rs9389268-G	Chr6:135419631	Chr6:135098493	G	Eosinophil counts	Sakaue S	34594039	93505038	-0.0334	0.0018	NR	0.03	0.037	3e-73
DNMT3A (Kessler)	rs9389268-G	Chr6:135419631	Chr6:135098493	G	Hemoglobin A1c levels	Sakaue S	34594039	93512083	-0.0411	0.0023	NR	0.037	0.046	8e-74
DNMT3A (Kessler)	rs9389268-G	Chr6:135419631	Chr6:135098493	G	Lymphocyte count	Sakaue S	34594039	93520164	-0.0336	0.0023	NR	0.029	0.038	1e-46
DNMT3A (Kessler)	rs9389268-G	Chr6:135419631	Chr6:135098493	A	Red blood cell count	Chen MH	32888493	62422869	0.142701	0.020245	NR	0.1	0.18	2e-12
DNMT3A (Kessler)	rs9389268-G	Chr6:135419631	Chr6:135098493	G	Eosinophil counts	Chen MH	32888493	62514608	-0.045367	0.002292	NR	0.041	0.05	4e-87
DNMT3A (Kessler)	rs9389268-G	Chr6:135419631	Chr6:135098493	G	Serum levels of protein EPO	Gudjonsson A	35078996	94148658	0.200563	0.0208106	NR	0.16	0.24	6e-22
DNMT3A (Kessler)	rs9389268-G	Chr6:135419631	Chr6:135098493	NR	Aspartate aminotransferase levels	Kanai M	29403010	31587438	-0.02333	0.003962	NR	0.016	0.031	4e-09
DNMT3A (Kessler)	rs9389268-G	Chr6:135419631	Chr6:135098493	A	Mean corpuscular hemoglobin	Hodonsky CJ	28453575	21483689	-0.22	0.04	NR	0.14	0.3	8e-10
DNMT3A (Kessler)	rs9389268-G	Chr6:135419631	Chr6:135098493	A	Mean corpuscular volume	Hodonsky CJ	28453575	98156367	-0.58	0.1	NR	0.38	0.78	3e-09
DNMT3A (Kessler)	rs9389268-G	Chr6:135419631	Chr6:135098493	G	Lactate levels (UKB data field 23471)	Davyson E	36764567	106391757	0.0378912	0.00525247	NR	0.028	0.048	5e-13
DNMT3A (Kessler)	rs9389268-G	Chr6:135419631	Chr6:135098493	NR	Low density lipoprotein cholesterol levels	Ripatti P	32154731	56269307	-0.0231	0.0026	NR	0.018	0.028	3e-15
DNMT3A (Kessler)	rs9389268-G	Chr6:135419631	Chr6:135098493	NR	Mean corpuscular volume	Guo MH	28031487	62019209	0.19	NR	NR	NR	NR	1e-13
DNMT3A (Kessler)	rs9389268-G	Chr6:135419631	Chr6:135098493	A	Glycated hemoglobin levels	Chen J	34059833	80758264	0.0251	0.0031	NR	0.019	0.031	4e-15
TET2 (Kessler)	rs1505307-C	Chr3:24343330	Chr3:24301839	C	Reticulocyte count	Vuckovic D	32888494	63947168	0.0259371	0.00234799	NR	0.021	0.031	2e-28
TET2 (Kessler)	rs1505307-C	Chr3:24343330	Chr3:24301839	C	Red cell distribution width	Vuckovic D	32888494	64333031	-0.0225122	0.00231955	NR	0.018	0.027	3e-22
TET2 (Kessler)	rs1505307-C	Chr3:24343330	Chr3:24301839	C	Red cell distribution width	Astle WJ	27863252	21891424	-0.0279497	0.00370039	NR	0.021	0.035	4e-14
TET2 (Kessler)	rs1505307-C	Chr3:24343330	Chr3:24301839	C	Reticulocyte count	Astle WJ	27863252	22072205	0.0220183	0.00375414	NR	0.015	0.029	4e-09
TET2 (Kessler)	rs1505307-C	Chr3:24343330	Chr3:24301839	C	Mean corpuscular hemoglobin	Sakaue S	34594039	93471850	0.0552846	0.0042236	NR	0.047	0.064	4e-39
TET2 (Kessler)	rs1505307-C	Chr3:24343330	Chr3:24301839	C	Mean corpuscular volume	Sakaue S	34594039	93472729	0.0593892	0.00418121	NR	0.051	0.068	9e-46
TET2 (Kessler)	rs1505307-C	Chr3:24343330	Chr3:24301839	C	Red blood cell count	Sakaue S	34594039	93535579	-0.0294	0.0018	NR	0.026	0.033	3e-57
TET2 (Kessler)	rs1505307-C	Chr3:24343330	Chr3:24301839	T	Red cell distribution width	Chen MH	32888493	62504708	NR	NR	NR	NR	NR	9e-24
TET2 (Kessler)	rs1505307-C	Chr3:24343330	Chr3:24301839	T	Mean corpuscular volume	Chen MH	32888493	62512576	-0.062543	0.004837	NR	0.053	0.072	3e-38
TET2 (Kessler)	rs1505307-C	Chr3:24343330	Chr3:24301839	T	Red cell distribution width	Chen MH	32888493	62739882	0.021112	0.001967	NR	0.017	0.025	8e-27
TET2 (Kessler)	rs1505307-C	Chr3:24343330	Chr3:24301839	NR	Red cell distribution width	Kichaev G	30595370	36457279	NR	NR	NR	NR	NR	4e-18
TET2 (Kessler)	rs1505307-C	Chr3:24343330	Chr3:24301839	T	Mean corpuscular volume	van Rooij FJA	28017375	19318105	-0.0039	0.0007	NR	0.0025	0.0053	1e-08
TET2 (Kessler)	rs1505307-C	Chr3:24343330	Chr3:24301839	T	Mean corpuscular hemoglobin	van Rooij FJA	28017375	19318406	-0.005	0.0008	NR	0.0034	0.0066	9e-11
TET2 (Kessler)	rs1505307-C	Chr3:24343330	Chr3:24301839	NR	Red blood cell count	Kanai M	29403010	31580550	-0.03347	0.004999	NR	0.024	0.043	2e-11
TET2 (Kessler)	rs1505307-C	Chr3:24343330	Chr3:24301839	NR	Mean corpuscular volume	Kanai M	29403010	31581390	0.05772	0.005003	NR	0.048	0.068	8e-31
TET2 (Kessler)	rs1505307-C	Chr3:24343330	Chr3:24301839	NR	Mean corpuscular hemoglobin	Kanai M	29403010	31582696	0.04941	0.005003	NR	0.04	0.059	5e-23
TET2 (Kessler)	rs1505307-C	Chr3:24343330	Chr3:24301839	T	Height	Yengo L	36224396	103236870	-0.0068	0.0007	NR	0.0054	0.0082	1e-25
TET2 (Kessler)	rs1505307-C	Chr3:24343330	Chr3:24301839	C	Hyper-haemoglobinised percentage of red cells	Akbari P	37596262	118326584	0.0442623	0.00742305	NR	0.03	0.059	2e-09
TET2 (Kessler)	rs1505307-C	Chr3:24343330	Chr3:24301839	NR	CCN2/DKK1 protein level ratio	Suhre K	38412862	131126950	-0.0644342	0.00724415	NR	0.05	0.079	6e-19
TET2 (Kessler)	rs1505307-C	Chr3:24343330	Chr3:24301839	NR	CCN2/VEGFC protein level ratio	Suhre K	38412862	131127249	-0.0689298	0.00723865	NR	0.055	0.083	2e-21
TET2 (Kessler)	rs1505307-C	Chr3:24343330	Chr3:24301839	NR	CPXM1/DKK1 protein level ratio	Suhre K	38412862	131137717	-0.0618374	0.00721598	NR	0.048	0.076	1e-17
TET2 (Kessler)	rs1505307-C	Chr3:24343330	Chr3:24301839	NR	CPXM1/SPARC protein level ratio	Suhre K	38412862	131137847	-0.066741	0.00714662	NR	0.053	0.081	1e-20
TET2 (Kessler)	rs1505307-C	Chr3:24343330	Chr3:24301839	NR	CPXM1/VEGFC protein level ratio	Suhre K	38412862	131137871	-0.0669263	0.00719044	NR	0.053	0.081	1e-20
TET2 (Kessler)	rs1505307-C	Chr3:24343330	Chr3:24301839	NR	DAB2/FKBP5 protein level ratio	Suhre K	38412862	131140768	-0.0669665	0.00723117	NR	0.053	0.081	2e-20
TET2 (Kessler)	rs1505307-C	Chr3:24343330	Chr3:24301839	NR	EIF4G1/FKBP5 protein level ratio	Suhre K	38412862	131146956	-0.087243	0.00719607	NR	0.073	0.101	9e-34
TET2 (Kessler)	rs1505307-C	Chr3:24343330	Chr3:24301839	NR	FKBP5/MAP4K5 protein level ratio	Suhre K	38412862	131150897	0.0879145	0.00722258	NR	0.074	0.102	5e-34
TET2 (Kessler)	rs1505307-C	Chr3:24343330	Chr3:24301839	NR	FKBP5/MITD1 protein level ratio	Suhre K	38412862	131150929	0.113605	0.00717673	NR	0.1	0.128	3e-56
TET2 (Kessler)	rs1505307-C	Chr3:24343330	Chr3:24301839	NR	FKBP5/PTPN1 protein level ratio	Suhre K	38412862	131150969	0.0732589	0.00720586	NR	0.059	0.087	3e-24
TET2 (Kessler)	rs1505307-C	Chr3:24343330	Chr3:24301839	NR	FKBP5/RHOC protein level ratio	Suhre K	38412862	131150997	0.0830736	0.00716253	NR	0.069	0.097	5e-31
TET2 (Kessler)	rs1505307-C	Chr3:24343330	Chr3:24301839	NR	FKBP5/TBCB protein level ratio	Suhre K	38412862	131151025	0.108173	0.0071546	NR	0.094	0.122	2e-51
TET2 (Kessler)	rs1505307-C	Chr3:24343330	Chr3:24301839	NR	FKBP5/TBCC protein level ratio	Suhre K	38412862	131151057	0.105006	0.00715907	NR	0.091	0.119	1e-48
TET2 (Kessler)	rs361725-C	Chr22:50971047	Chr22:50532618	C	Monocyte percentage of white cells	Vuckovic D	32888494	64421100	0.0169022	0.00230475	NR	0.012	0.021	2e-13
TET2 (Kessler)	rs361725-C	Chr22:50971047	Chr22:50532618	T	mean corpuscular hemoglobin (MCH, mean, inv-norm transformed)	Verma A	39024449	163116757	-0.05664	0.00612	NR	0.045	0.069	2e-20
TET2 (Kessler)	rs361725-C	Chr22:50971047	Chr22:50532618	T	mean corpuscular hemoglobin (MCH, minimum, inv-norm transformed)	Verma A	39024449	163120185	-0.05278	0.006153	NR	0.041	0.065	1e-17
TET2 (Kessler)	rs361725-C	Chr22:50971047	Chr22:50532618	T	mean corpuscular volume (MCV, maximum, inv-norm transformed)	Verma A	39024449	163128105	-0.06188	0.005978	NR	0.05	0.074	4e-25
TET2 (Kessler)	rs361725-C	Chr22:50971047	Chr22:50532618	T	mean corpuscular volume (MCV, mean, inv-norm transformed)	Verma A	39024449	163131705	-0.06346	0.006007	NR	0.052	0.075	4e-26
TET2 (Kessler)	rs361725-C	Chr22:50971047	Chr22:50532618	T	mean corpuscular volume (MCV, minimum, inv-norm transformed)	Verma A	39024449	163135198	-0.05935	0.006071	NR	0.047	0.071	1e-22
TET2 (Kessler)	rs361725-C	Chr22:50971047	Chr22:50532618	T	monocyte (fraction, maximum, inv-norm transformed)	Verma A	39024449	163145614	-0.02928	0.003126	NR	0.023	0.035	8e-21
TET2 (Kessler)	rs361725-C	Chr22:50971047	Chr22:50532618	T	monocyte (fraction, mean, inv-norm transformed)	Verma A	39024449	163148194	-0.03595	0.003291	NR	0.029	0.042	9e-28
TET2 (Kessler)	rs361725-C	Chr22:50971047	Chr22:50532618	T	monocyte (fraction, minimum, inv-norm transformed)	Verma A	39024449	163149585	-0.02233	0.003199	NR	0.016	0.029	3e-12
TET2 (Kessler)	rs361725-C	Chr22:50971047	Chr22:50532618	T	red blood cell count (RBC, maximum, inv-norm transformed)	Verma A	39024449	163225161	0.05018	0.005925	NR	0.039	0.062	2e-17
TET2 (Kessler)	rs361725-C	Chr22:50971047	Chr22:50532618	T	red blood cell count (RBC, mean, inv-norm transformed)	Verma A	39024449	163227884	0.04909	0.005921	NR	0.037	0.061	1e-16
TET2 (Kessler)	rs361725-C	Chr22:50971047	Chr22:50532618	T	mean corpuscular hemoglobin (MCH, maximum, inv-norm transformed)	Verma A	39024449	163352477	-0.07271	0.003195	NR	0.066	0.079	1e-114
TET2 (Kessler)	rs361725-C	Chr22:50971047	Chr22:50532618	T	mean corpuscular hemoglobin (MCH, mean, inv-norm transformed)	Verma A	39024449	163353694	-0.07292	0.003198	NR	0.067	0.079	5e-115
TET2 (Kessler)	rs361725-C	Chr22:50971047	Chr22:50532618	T	mean corpuscular hemoglobin (MCH, minimum, inv-norm transformed)	Verma A	39024449	163354791	-0.06479	0.003066	NR	0.059	0.071	4e-99
TET2 (Kessler)	rs361725-C	Chr22:50971047	Chr22:50532618	T	mean corpuscular volume (MCV, maximum, inv-norm transformed)	Verma A	39024449	163355899	-0.07953	0.003151	NR	0.073	0.086	2e-140
TET2 (Kessler)	rs361725-C	Chr22:50971047	Chr22:50532618	T	mean corpuscular volume (MCV, mean, inv-norm transformed)	Verma A	39024449	163357111	-0.08271	0.003144	NR	0.077	0.089	2e-152
TET2 (Kessler)	rs361725-C	Chr22:50971047	Chr22:50532618	T	mean corpuscular volume (MCV, minimum, inv-norm transformed)	Verma A	39024449	163358228	-0.07685	0.003099	NR	0.071	0.083	1e-135
TET2 (Kessler)	rs361725-C	Chr22:50971047	Chr22:50532618	T	red blood cell count (RBC, maximum, inv-norm transformed)	Verma A	39024449	163429652	0.04424	0.002907	NR	0.039	0.05	3e-52
TET2 (Kessler)	rs361725-C	Chr22:50971047	Chr22:50532618	T	red blood cell count (RBC, mean, inv-norm transformed)	Verma A	39024449	163430530	0.04048	0.002812	NR	0.035	0.046	6e-47
TET2 (Kessler)	rs361725-C	Chr22:50971047	Chr22:50532618	NR	Telomere length	Taub MA	35530816	97278012	NR	NR	NR	NR	NR	1e-10
TET2 (Kessler)	rs361725-C	Chr22:50971047	Chr22:50532618	C	Delta of the red cell haemoglobins	Akbari P	37596262	118328985	0.0548016	0.00844664	NR	0.038	0.071	9e-11
TET2 (Kessler)	rs361725-C	Chr22:50971047	Chr22:50532618	T	Thymidine phosphorylase levels	Western D	39528825	162805613	-0.2754	0.0234504	NR	0.23	0.32	2e-31
TET2 (Kessler)	rs7705526-A	Chr5:1285974	Chr5:1285859	C	Clonal hematopoiesis (large clone)	Kar SP	35835912	131720018	NR	NR	0.724784	0.692121	0.758988	1e-42
TET2 (Kessler)	rs7705526-A	Chr5:1285974	Chr5:1285859	A	Eosinophil percentage of white cells	Vuckovic D	32888494	101284582	-0.0158074	0.00257338	NR	0.011	0.021	8e-10
TET2 (Kessler)	rs7705526-A	Chr5:1285974	Chr5:1285859	A	Red blood cell count	Vuckovic D	32888494	101445616	0.0307028	0.00257809	NR	0.026	0.036	1e-32
TET2 (Kessler)	rs7705526-A	Chr5:1285974	Chr5:1285859	A	White blood cell count	Vuckovic D	32888494	63940787	0.022162	0.00257855	NR	0.017	0.027	8e-18
TET2 (Kessler)	rs7705526-A	Chr5:1285974	Chr5:1285859	A	Mean corpuscular hemoglobin	Vuckovic D	32888494	64074921	-0.0333853	0.00257776	NR	0.028	0.038	2e-38
TET2 (Kessler)	rs7705526-A	Chr5:1285974	Chr5:1285859	A	Mean corpuscular volume	Vuckovic D	32888494	64090881	-0.049392	0.00222505	NR	0.045	0.054	5e-45
TET2 (Kessler)	rs7705526-A	Chr5:1285974	Chr5:1285859	A	Platelet count	Vuckovic D	32888494	64340235	0.0319441	0.00262416	NR	0.027	0.037	4e-34
TET2 (Kessler)	rs7705526-A	Chr5:1285974	Chr5:1285859	A	Plateletcrit	Vuckovic D	32888494	64399570	0.0424512	0.00263094	NR	0.037	0.048	2e-58
TET2 (Kessler)	rs7705526-A	Chr5:1285974	Chr5:1285859	A	Neutrophil percentage of white cells	Vuckovic D	32888494	64402840	0.0174524	0.00258052	NR	0.012	0.023	1e-11
TET2 (Kessler)	rs7705526-A	Chr5:1285974	Chr5:1285859	A	Neutrophil count	Vuckovic D	32888494	64405164	0.0249585	0.0025828	NR	0.02	0.03	4e-22
TET2 (Kessler)	rs7705526-A	Chr5:1285974	Chr5:1285859	A	Mean spheric corpuscular volume	Vuckovic D	32888494	64408199	-0.0331122	0.00261167	NR	0.028	0.038	8e-37
TET2 (Kessler)	rs7705526-A	Chr5:1285974	Chr5:1285859	A	Mean reticulocyte volume	Vuckovic D	32888494	64412023	-0.0308671	0.00262755	NR	0.026	0.036	7e-32
TET2 (Kessler)	rs7705526-A	Chr5:1285974	Chr5:1285859	A	Clonal hematopoiesis (mutational barcode method)	Stacey SN	37932435	134151314	NR	0.0133	1.28287	1.26	1.31	2e-78
TET2 (Kessler)	rs7705526-A	Chr5:1285974	Chr5:1285859	C	Telomere length (principal component 1)	Burren OS	39192095	134410287	-0.104396	0.00216065	NR	0.1	0.11	1e-300
TET2 (Kessler)	rs7705526-A	Chr5:1285974	Chr5:1285859	C	Telomere length (principal component 2)	Burren OS	39192095	134410595	-0.0258285	0.00226889	NR	0.021	0.03	5e-30
TET2 (Kessler)	rs7705526-A	Chr5:1285974	Chr5:1285859	A	Lung adenocarcinoma (conditioned on cigarettes per day)	Gorman BR	39366959	141943875	NR	NR	1.234	1.204	1.265	2e-62
TET2 (Kessler)	rs7705526-A	Chr5:1285974	Chr5:1285859	A	Lung cancer (conditioned on cigarettes per day)	Gorman BR	39366959	141944048	NR	NR	1.108	1.086	1.131	2e-23
TET2 (Kessler)	rs7705526-A	Chr5:1285974	Chr5:1285859	A	Lung adenocarcinoma	Gorman BR	39366959	141944120	NR	NR	1.234	1.2	1.269	1e-50
TET2 (Kessler)	rs7705526-A	Chr5:1285974	Chr5:1285859	C	eosinophil (fraction, mean, inv-norm transformed)	Verma A	39024449	163053821	0.03877	0.003196	NR	0.033	0.045	7e-34
TET2 (Kessler)	rs7705526-A	Chr5:1285974	Chr5:1285859	C	eosinophil (fraction, minimum, inv-norm transformed)	Verma A	39024449	163054760	0.0251	0.003024	NR	0.019	0.031	1e-16
TET2 (Kessler)	rs7705526-A	Chr5:1285974	Chr5:1285859	C	mean corpuscular hemoglobin (MCH, maximum, inv-norm transformed)	Verma A	39024449	163116539	0.08377	0.002986	NR	0.078	0.09	4e-173
TET2 (Kessler)	rs7705526-A	Chr5:1285974	Chr5:1285859	C	mean corpuscular hemoglobin (MCH, mean, inv-norm transformed)	Verma A	39024449	163119993	0.09209	0.003027	NR	0.086	0.098	3e-203
TET2 (Kessler)	rs7705526-A	Chr5:1285974	Chr5:1285859	C	mean corpuscular hemoglobin (MCH, minimum, inv-norm transformed)	Verma A	39024449	163122936	0.08618	0.003029	NR	0.08	0.092	4e-178
TET2 (Kessler)	rs7705526-A	Chr5:1285974	Chr5:1285859	C	mean corpuscular volume (MCV, maximum, inv-norm transformed)	Verma A	39024449	163128140	0.05492	0.006501	NR	0.042	0.068	3e-17
TET2 (Kessler)	rs7705526-A	Chr5:1285974	Chr5:1285859	C	monocyte (absolute count, maximum, inv-norm transformed)	Verma A	39024449	163140303	-0.02897	0.003436	NR	0.022	0.036	3e-17
TET2 (Kessler)	rs7705526-A	Chr5:1285974	Chr5:1285859	C	monocyte (absolute count, mean, inv-norm transformed)	Verma A	39024449	163142661	-0.03822	0.003586	NR	0.031	0.045	2e-26
TET2 (Kessler)	rs7705526-A	Chr5:1285974	Chr5:1285859	C	monocyte (absolute count, minimum, inv-norm transformed)	Verma A	39024449	163144155	-0.03103	0.003547	NR	0.024	0.038	2e-18
TET2 (Kessler)	rs7705526-A	Chr5:1285974	Chr5:1285859	C	neutrophil (absolute count, maximum, inv-norm transformed)	Verma A	39024449	163157894	-0.03808	0.003128	NR	0.032	0.044	4e-34
TET2 (Kessler)	rs7705526-A	Chr5:1285974	Chr5:1285859	C	neutrophil (absolute count, mean, inv-norm transformed)	Verma A	39024449	163159104	-0.04951	0.003226	NR	0.043	0.056	4e-53
TET2 (Kessler)	rs7705526-A	Chr5:1285974	Chr5:1285859	C	neutrophil (absolute count, minimum, inv-norm transformed)	Verma A	39024449	163160258	-0.04472	0.003276	NR	0.038	0.051	2e-42
TET2 (Kessler)	rs7705526-A	Chr5:1285974	Chr5:1285859	C	neutrophil (fraction, maximum, inv-norm transformed)	Verma A	39024449	163160759	-0.02358	0.003127	NR	0.017	0.03	5e-14
TET2 (Kessler)	rs7705526-A	Chr5:1285974	Chr5:1285859	C	neutrophil (fraction, mean, inv-norm transformed)	Verma A	39024449	163161797	-0.03642	0.003312	NR	0.03	0.043	4e-28
TET2 (Kessler)	rs7705526-A	Chr5:1285974	Chr5:1285859	C	Lymphoid leukemia (PheCode 204.1)	Verma A	39024449	163166639	-0.1785	0.02721	NR	0.13	0.23	5e-11
TET2 (Kessler)	rs7705526-A	Chr5:1285974	Chr5:1285859	C	Diseases of white blood cells (PheCode 288)	Verma A	39024449	163180488	-0.08219	0.01159	NR	0.059	0.105	3e-13
TET2 (Kessler)	rs7705526-A	Chr5:1285974	Chr5:1285859	C	Elevated white blood cell count (PheCode 288.2)	Verma A	39024449	163180645	-0.09943	0.0135	NR	0.073	0.126	8e-14
TET2 (Kessler)	rs7705526-A	Chr5:1285974	Chr5:1285859	C	platelet count (maximum, inv-norm transformed)	Verma A	39024449	163207501	-0.06552	0.003094	NR	0.059	0.072	2e-99
TET2 (Kessler)	rs7705526-A	Chr5:1285974	Chr5:1285859	C	platelet count (mean, inv-norm transformed)	Verma A	39024449	163211851	-0.07627	0.003084	NR	0.07	0.082	5e-135
TET2 (Kessler)	rs7705526-A	Chr5:1285974	Chr5:1285859	C	platelet count (minimum, inv-norm transformed)	Verma A	39024449	163215305	-0.06149	0.002962	NR	0.056	0.067	1e-95
TET2 (Kessler)	rs7705526-A	Chr5:1285974	Chr5:1285859	C	white blood cell count (WBC, maximum, inv-norm transformed)	Verma A	39024449	163252675	-0.04797	0.002925	NR	0.042	0.054	2e-60
TET2 (Kessler)	rs7705526-A	Chr5:1285974	Chr5:1285859	C	white blood cell count (WBC, mean, inv-norm transformed)	Verma A	39024449	163255579	-0.06321	0.003039	NR	0.057	0.069	4e-96
TET2 (Kessler)	rs7705526-A	Chr5:1285974	Chr5:1285859	C	white blood cell count (WBC, minimum, inv-norm transformed)	Verma A	39024449	163257914	-0.05119	0.003005	NR	0.045	0.057	5e-65
TET2 (Kessler)	rs7705526-A	Chr5:1285974	Chr5:1285859	C	mean corpuscular hemoglobin (MCH, maximum, inv-norm transformed)	Verma A	39024449	163351634	0.05809	0.00347	NR	0.051	0.065	7e-63
TET2 (Kessler)	rs7705526-A	Chr5:1285974	Chr5:1285859	C	mean corpuscular hemoglobin (MCH, mean, inv-norm transformed)	Verma A	39024449	163352857	0.06182	0.003479	NR	0.055	0.069	1e-70
TET2 (Kessler)	rs7705526-A	Chr5:1285974	Chr5:1285859	C	mean corpuscular hemoglobin (MCH, minimum, inv-norm transformed)	Verma A	39024449	163354035	0.0578	0.003337	NR	0.051	0.064	4e-67
TET2 (Kessler)	rs7705526-A	Chr5:1285974	Chr5:1285859	C	monocyte (absolute count, maximum, inv-norm transformed)	Verma A	39024449	163359481	-0.02588	0.003532	NR	0.019	0.033	2e-13
TET2 (Kessler)	rs7705526-A	Chr5:1285974	Chr5:1285859	C	monocyte (absolute count, mean, inv-norm transformed)	Verma A	39024449	163360277	-0.03233	0.003791	NR	0.025	0.04	2e-17
TET2 (Kessler)	rs7705526-A	Chr5:1285974	Chr5:1285859	C	monocyte (absolute count, minimum, inv-norm transformed)	Verma A	39024449	163361176	-0.02396	0.003506	NR	0.017	0.031	9e-12
TET2 (Kessler)	rs7705526-A	Chr5:1285974	Chr5:1285859	C	neutrophil (absolute count, maximum, inv-norm transformed)	Verma A	39024449	163367631	-0.03453	0.003203	NR	0.028	0.041	4e-27
TET2 (Kessler)	rs7705526-A	Chr5:1285974	Chr5:1285859	C	neutrophil (absolute count, mean, inv-norm transformed)	Verma A	39024449	163368164	-0.04402	0.003448	NR	0.037	0.051	3e-37
TET2 (Kessler)	rs7705526-A	Chr5:1285974	Chr5:1285859	C	neutrophil (absolute count, minimum, inv-norm transformed)	Verma A	39024449	163368872	-0.03944	0.003381	NR	0.033	0.046	2e-31
TET2 (Kessler)	rs7705526-A	Chr5:1285974	Chr5:1285859	C	neutrophil (fraction, mean, inv-norm transformed)	Verma A	39024449	163369736	-0.03331	0.003403	NR	0.027	0.04	1e-22
TET2 (Kessler)	rs7705526-A	Chr5:1285974	Chr5:1285859	C	neutrophil (fraction, minimum, inv-norm transformed)	Verma A	39024449	163370429	-0.03233	0.00337	NR	0.026	0.039	9e-22
TET2 (Kessler)	rs7705526-A	Chr5:1285974	Chr5:1285859	C	Myeloproliferative disease (PheCode 200)	Verma A	39024449	163375873	-0.1271	0.01584	NR	0.096	0.158	4e-12
TET2 (Kessler)	rs7705526-A	Chr5:1285974	Chr5:1285859	C	platelet count (maximum, inv-norm transformed)	Verma A	39024449	163419776	-0.04771	0.003299	NR	0.041	0.054	2e-47
TET2 (Kessler)	rs7705526-A	Chr5:1285974	Chr5:1285859	C	platelet count (mean, inv-norm transformed)	Verma A	39024449	163421279	-0.05434	0.003407	NR	0.048	0.061	3e-57
TET2 (Kessler)	rs7705526-A	Chr5:1285974	Chr5:1285859	C	platelet count (minimum, inv-norm transformed)	Verma A	39024449	163422917	-0.04622	0.003222	NR	0.04	0.053	1e-46
TET2 (Kessler)	rs7705526-A	Chr5:1285974	Chr5:1285859	C	white blood cell count (WBC, maximum, inv-norm transformed)	Verma A	39024449	163440830	-0.03961	0.003132	NR	0.033	0.046	1e-36
TET2 (Kessler)	rs7705526-A	Chr5:1285974	Chr5:1285859	C	white blood cell count (WBC, mean, inv-norm transformed)	Verma A	39024449	163441715	-0.04928	0.003384	NR	0.043	0.056	5e-48
TET2 (Kessler)	rs7705526-A	Chr5:1285974	Chr5:1285859	C	white blood cell count (WBC, minimum, inv-norm transformed)	Verma A	39024449	163442849	-0.04012	0.003222	NR	0.034	0.046	2e-35
TET2 (Kessler)	rs7705526-A	Chr5:1285974	Chr5:1285859	A	Sum neutrophil eosinophil counts	Astle WJ	27863252	21757220	0.0346438	0.00389289	NR	0.027	0.042	6e-19
TET2 (Kessler)	rs7705526-A	Chr5:1285974	Chr5:1285859	A	Sum basophil neutrophil counts	Astle WJ	27863252	21758087	0.0352731	0.00389639	NR	0.028	0.043	1e-19
TET2 (Kessler)	rs7705526-A	Chr5:1285974	Chr5:1285859	A	Granulocyte count	Astle WJ	27863252	21834871	0.0344575	0.00389908	NR	0.027	0.042	1e-18
TET2 (Kessler)	rs7705526-A	Chr5:1285974	Chr5:1285859	A	Myeloid white cell count	Astle WJ	27863252	21842792	0.0347372	0.00390894	NR	0.027	0.042	6e-19
TET2 (Kessler)	rs7705526-A	Chr5:1285974	Chr5:1285859	A	Neutrophil count	Astle WJ	27863252	21884413	0.0354531	0.0038898	NR	0.028	0.043	8e-20
TET2 (Kessler)	rs7705526-A	Chr5:1285974	Chr5:1285859	A	Plateletcrit	Astle WJ	27863252	21887055	0.0536595	0.00397422	NR	0.046	0.061	2e-41
TET2 (Kessler)	rs7705526-A	Chr5:1285974	Chr5:1285859	A	White blood cell count	Astle WJ	27863252	21892779	0.0335027	0.0038941	NR	0.026	0.041	8e-18
TET2 (Kessler)	rs7705526-A	Chr5:1285974	Chr5:1285859	A	Leukocyte telomere length	Li C	32109421	55993978	0.082	0.006	NR	0.07	0.094	5e-45
TET2 (Kessler)	rs7705526-A	Chr5:1285974	Chr5:1285859	A	Myeloproliferative neoplasms	Bao EL	33057200	63328181	NR	NR	1.58	1.49	1.67	5e-54
TET2 (Kessler)	rs7705526-A	Chr5:1285974	Chr5:1285859	NR	DNA methylation Hannum age acceleration	McCartney DL	34187551	88924038	NR	NR	NR	NR	NR	4e-09
TET2 (Kessler)	rs7705526-A	Chr5:1285974	Chr5:1285859	A	Mean corpuscular hemoglobin	Sakaue S	34594039	93471900	-0.0582783	0.00396656	NR	0.051	0.066	7e-49
TET2 (Kessler)	rs7705526-A	Chr5:1285974	Chr5:1285859	A	Mean corpuscular volume	Sakaue S	34594039	93472784	-0.0632816	0.00392722	NR	0.056	0.071	2e-58
TET2 (Kessler)	rs7705526-A	Chr5:1285974	Chr5:1285859	A	Platelet count	Sakaue S	34594039	93473870	0.048757	0.00361204	NR	0.042	0.056	2e-41
TET2 (Kessler)	rs7705526-A	Chr5:1285974	Chr5:1285859	A	Mean corpuscular hemoglobin	Sakaue S	34594039	93523191	-0.0445	0.0021	NR	0.04	0.049	2e-95
TET2 (Kessler)	rs7705526-A	Chr5:1285974	Chr5:1285859	A	Mean corpuscular volume	Sakaue S	34594039	93525784	-0.0467	0.0021	NR	0.043	0.051	3e-105
TET2 (Kessler)	rs7705526-A	Chr5:1285974	Chr5:1285859	A	Neutrophil count	Sakaue S	34594039	93529607	0.0323	0.0023	NR	0.028	0.037	4e-45
TET2 (Kessler)	rs7705526-A	Chr5:1285974	Chr5:1285859	A	Platelet count	Sakaue S	34594039	93531581	0.0415	0.0021	NR	0.037	0.046	1e-90
TET2 (Kessler)	rs7705526-A	Chr5:1285974	Chr5:1285859	NR	Telomere length	Taub MA	35530816	97277780	NR	NR	NR	NR	NR	2e-92
TET2 (Kessler)	rs7705526-A	Chr5:1285974	Chr5:1285859	A	Lung adenocarcinoma	McKay JD	28604730	24218833	NR	NR	1.24885	1.20564	1.2936	4e-35
TET2 (Kessler)	rs7705526-A	Chr5:1285974	Chr5:1285859	A	Lung cancer in never smokers	McKay JD	28604730	24219022	NR	NR	1.22754	1.13957	1.3223	7e-08
TET2 (Kessler)	rs7705526-A	Chr5:1285974	Chr5:1285859	A	Neutrophil count	Chen MH	32888493	62427938	NR	NR	NR	NR	NR	4e-61
TET2 (Kessler)	rs7705526-A	Chr5:1285974	Chr5:1285859	A	Mean corpuscular volume	Chen MH	32888493	62434011	NR	NR	NR	NR	NR	6e-163
TET2 (Kessler)	rs7705526-A	Chr5:1285974	Chr5:1285859	A	Mean corpuscular hemoglobin	Chen MH	32888493	62489276	NR	NR	NR	NR	NR	8e-137
TET2 (Kessler)	rs7705526-A	Chr5:1285974	Chr5:1285859	A	Red blood cell count	Chen MH	32888493	62502888	NR	NR	NR	NR	NR	5e-108
TET2 (Kessler)	rs7705526-A	Chr5:1285974	Chr5:1285859	A	White blood cell count	Chen MH	32888493	62506696	NR	NR	NR	NR	NR	2e-52
TET2 (Kessler)	rs7705526-A	Chr5:1285974	Chr5:1285859	C	Mean corpuscular hemoglobin	Chen MH	32888493	62510450	0.063458	0.004829	NR	0.054	0.073	2e-39
TET2 (Kessler)	rs7705526-A	Chr5:1285974	Chr5:1285859	A	Mean corpuscular hemoglobin	Chen MH	32888493	62652900	-0.045218	0.002094	NR	0.041	0.049	2e-103
TET2 (Kessler)	rs7705526-A	Chr5:1285974	Chr5:1285859	A	Mean corpuscular volume	Chen MH	32888493	62655860	-0.048592	0.002066	NR	0.045	0.053	3e-122
TET2 (Kessler)	rs7705526-A	Chr5:1285974	Chr5:1285859	A	White blood cell count	Chen MH	32888493	62737980	0.029089	0.00212	NR	0.025	0.033	8e-43
TET2 (Kessler)	rs7705526-A	Chr5:1285974	Chr5:1285859	A	Red blood cell count	Chen MH	32888493	62742015	0.040124	0.002102	NR	0.036	0.044	3e-81
TET2 (Kessler)	rs7705526-A	Chr5:1285974	Chr5:1285859	A	Neutrophil count	Chen MH	32888493	62744098	0.033578	0.002174	NR	0.029	0.038	9e-54
TET2 (Kessler)	rs7705526-A	Chr5:1285974	Chr5:1285859	A	Platelet count	Chen MH	32888493	62746291	0.041989	0.00211	NR	0.038	0.046	5e-88
TET2 (Kessler)	rs7705526-A	Chr5:1285974	Chr5:1285859	NR	Myeloproliferative neoplasms (MTAG)	Brown DW	37684235	131809169	-0.029	0.001	NR	0.027	0.031	9e-87
TET2 (Kessler)	rs7705526-A	Chr5:1285974	Chr5:1285859	NR	Hypothyroidism	Kichaev G	30595370	36074818	NR	NR	NR	NR	NR	1e-09
TET2 (Kessler)	rs7705526-A	Chr5:1285974	Chr5:1285859	NR	White blood cell count	Kichaev G	30595370	36465464	NR	NR	NR	NR	NR	4e-29
TET2 (Kessler)	rs7705526-A	Chr5:1285974	Chr5:1285859	NR	Mean corpuscular hemoglobin	Kichaev G	30595370	36479261	NR	NR	NR	NR	NR	1e-98
TET2 (Kessler)	rs7705526-A	Chr5:1285974	Chr5:1285859	NR	Red blood cell count	Kichaev G	30595370	36507095	NR	NR	NR	NR	NR	2e-69
TET2 (Kessler)	rs7705526-A	Chr5:1285974	Chr5:1285859	A	Leukocyte telomere length	Allaire P	37216007	106237267	0.0767	0.0065	NR	0.064	0.089	8e-32
TET2 (Kessler)	rs7705526-A	Chr5:1285974	Chr5:1285859	A	Prostate-specific antigen levels	Kachuri L	37264206	118912726	0.023	0.004	NR	0.015	0.031	1e-08
TET2 (Kessler)	rs7705526-A	Chr5:1285974	Chr5:1285859	C	Neutrophil count	Kachuri L	34469753	93078741	NR	NR	NR	NR	NR	1e-12
TET2 (Kessler)	rs7705526-A	Chr5:1285974	Chr5:1285859	C	Platelet count	Kachuri L	34469753	93082466	NR	NR	NR	NR	NR	1e-32
TET2 (Kessler)	rs7705526-A	Chr5:1285974	Chr5:1285859	C	Mitochondrial DNA copy number (adjusted)	Gupta R	37587338	130460028	-0.022674	0.0038057	NR	0.015	0.03	3e-09
TET2 (Kessler)	rs7705526-A	Chr5:1285974	Chr5:1285859	A	Chronic lymphocytic leukemia	Law PJ	28165464	20080251	NR	NR	1.18	1.12	1.25	6e-10
TET2 (Kessler)	rs7705526-A	Chr5:1285974	Chr5:1285859	A	Epithelial ovarian cancer	Phelan CM	28346442	21539027	NR	NR	1.0767	1.04797	1.10622	8e-08
TET2 (Kessler)	rs7705526-A	Chr5:1285974	Chr5:1285859	A	Serous invasive ovarian cancer	Phelan CM	28346442	21699423	NR	NR	1.10676	1.07189	1.14277	6e-10
TET2 (Kessler)	rs7705526-A	Chr5:1285974	Chr5:1285859	A	Serous borderline ovarian cancer	Phelan CM	28346442	21699537	NR	NR	1.383	1.28831	1.48465	6e-19
TET2 (Kessler)	rs7705526-A	Chr5:1285974	Chr5:1285859	A	High-grade serous ovarian cancer	Phelan CM	28346442	21699617	NR	NR	1.09945	1.0638	1.1363	2e-08
TET2 (Kessler)	rs7705526-A	Chr5:1285974	Chr5:1285859	A	Invasive epithelial ovarian cancer	Phelan CM	28346442	21699765	NR	NR	1.09138	1.06151	1.12209	7e-10
TET2 (Kessler)	rs7705526-A	Chr5:1285974	Chr5:1285859	A	Low-grade serous and serous borderline ovarian cancer	Phelan CM	28346442	21700086	NR	NR	1.32366	1.248	1.40391	2e-20
TET2 (Kessler)	rs7705526-A	Chr5:1285974	Chr5:1285859	A	Telomere length	Delgado DA	29151059	24956512	0.09	0.02	NR	0.051	0.129	6e-06
TET2 (Kessler)	rs7705526-A	Chr5:1285974	Chr5:1285859	C	Leukocyte telomere length	Dorajoo R	31171785	47407975	-0.118	NR	NR	NR	NR	3e-38
TET2 (Kessler)	rs7705526-A	Chr5:1285974	Chr5:1285859	C	Leukocyte telomere length	Dorajoo R	31171785	47408029	-0.107	NR	NR	NR	NR	4e-67
TET2 (Kessler)	rs7705526-A	Chr5:1285974	Chr5:1285859	A	Non-small cell lung cancer	Dai J	31326317	47819936	NR	NR	1.31	1.26	1.36	4e-41
TET2 (Kessler)	rs7705526-A	Chr5:1285974	Chr5:1285859	A	Lung adenocarcinoma	Dai J	31326317	47820034	NR	NR	1.4	1.34	1.46	3e-52
TET2 (Kessler)	rs7705526-A	Chr5:1285974	Chr5:1285859	A	Cutaneous malignant melanoma	Landi MT	32341527	61783284	NR	NR	1.08849	NR	NR	2e-14
TET2 (Kessler)	rs7705526-A	Chr5:1285974	Chr5:1285859	A	Basal cell carcinoma	Adolphe C	33549134	64745213	0.0825872	0.0117546	NR	0.06	0.106	2e-12
TET2 (Kessler)	rs7705526-A	Chr5:1285974	Chr5:1285859	A	Non-small cell lung cancer	Qin N	32889700	90517813	NR	NR	1.2	1.17	1.24	1e-42
TET2 (Kessler)	rs7705526-A	Chr5:1285974	Chr5:1285859	A	Lung adenocarcinoma	Qin N	32889700	90518069	NR	NR	1.31	1.27	1.35	4e-65
TET2 (Kessler)	rs7705526-A	Chr5:1285974	Chr5:1285859	C	Mean corpuscular volume	Thompson A	34104963	93062204	0.19	NR	NR	0.17	0.21	2e-57
TET2 (Kessler)	rs7705526-A	Chr5:1285974	Chr5:1285859	A	Mitochondrial DNA copy number	Chong M	35023831	94038122	0.0178	0.0023	NR	0.013	0.022	6e-15
TET2 (Kessler)	rs7705526-A	Chr5:1285974	Chr5:1285859	A	Serum levels of protein THPO	Gudjonsson A	35078996	94188218	-0.136533	0.0198012	NR	0.098	0.175	5e-12
TET2 (Kessler)	rs7705526-A	Chr5:1285974	Chr5:1285859	A	Peripheral blood CD34+ cell levels	Lopez de Lapuente Portilla A	35007327	96776885	0.081	NR	NR	NR	NR	2e-09
TET2 (Kessler)	rs78378222-G	Chr17:7571752	Chr17:7668434	G	Cancer (pleiotropy)	Rashkin SR	32887889	63345991	NR	NR	1.38696	1.27	1.52	2e-12
TET2 (Kessler)	rs78378222-G	Chr17:7571752	Chr17:7668434	G	Lymphocytic leukemia	Rashkin SR	32887889	63346921	NR	NR	2.48571	NR	NR	2e-09
TET2 (Kessler)	rs78378222-G	Chr17:7571752	Chr17:7668434	G	Melanoma	Rashkin SR	32887889	63347308	NR	NR	1.4839	NR	NR	1e-08
TET2 (Kessler)	rs78378222-G	Chr17:7571752	Chr17:7668434	G	Red blood cell count	Vuckovic D	32888494	101447196	0.0969102	0.0102362	NR	0.077	0.117	3e-21
TET2 (Kessler)	rs78378222-G	Chr17:7571752	Chr17:7668434	G	Mean corpuscular hemoglobin	Vuckovic D	32888494	64076531	-0.100041	0.0102155	NR	0.08	0.12	1e-22
TET2 (Kessler)	rs78378222-G	Chr17:7571752	Chr17:7668434	G	Mean corpuscular volume	Vuckovic D	32888494	64092559	-0.0964134	0.00954263	NR	0.078	0.115	1e-20
TET2 (Kessler)	rs78378222-G	Chr17:7571752	Chr17:7668434	G	Mean spheric corpuscular volume	Vuckovic D	32888494	64410183	-0.100485	0.0103028	NR	0.08	0.121	2e-22
TET2 (Kessler)	rs78378222-G	Chr17:7571752	Chr17:7668434	G	Mean reticulocyte volume	Vuckovic D	32888494	64413662	-0.0731611	0.0104042	NR	0.053	0.094	2e-12
TET2 (Kessler)	rs78378222-G	Chr17:7571752	Chr17:7668434	G	Monocyte percentage of white cells	Vuckovic D	32888494	64420567	-0.0607033	0.0102543	NR	0.041	0.081	3e-09
TET2 (Kessler)	rs78378222-G	Chr17:7571752	Chr17:7668434	G	Kidney cancer	Purdue MP	38671320	132773909	NR	NR	1.35	1.22	1.48	8e-10
TET2 (Kessler)	rs78378222-G	Chr17:7571752	Chr17:7668434	G	Basal cell carcinoma	Stacey SN	25855136	10162900	NR	NR	2.07	NR	NR	1e-20
TET2 (Kessler)	rs78378222-G	Chr17:7571752	Chr17:7668434	C	Basal cell carcinoma	Stacey SN	21946351	36772	NR	NR	2.16	1.83	2.54	2e-20
TET2 (Kessler)	rs78378222-G	Chr17:7571752	Chr17:7668434	G	Basal cell carcinoma	Stacey SN	24403052	41799	NR	NR	2.24	1.9	2.64	4e-22
TET2 (Kessler)	rs78378222-G	Chr17:7571752	Chr17:7668434	NR	Severe, life-threatening illness (confirmatory factor analysis Factor 20)	Carey CE	38965376	136014960	NR	NR	NR	NR	NR	3e-09
TET2 (Kessler)	rs78378222-G	Chr17:7571752	Chr17:7668434	NR	Body size (confirmatory factor analysis Factor 21)	Carey CE	38965376	136015498	NR	NR	NR	NR	NR	3e-22
TET2 (Kessler)	rs78378222-G	Chr17:7571752	Chr17:7668434	T	Body mass index (BMI, mean, inv-normal transformed)	Verma A	39024449	163016180	-0.1368	0.01294	NR	0.11	0.16	4e-26
TET2 (Kessler)	rs78378222-G	Chr17:7571752	Chr17:7668434	T	Body mass index (BMI, minimum, inv-normal transformed)	Verma A	39024449	163019351	-0.12	0.01247	NR	0.096	0.144	6e-22
TET2 (Kessler)	rs78378222-G	Chr17:7571752	Chr17:7668434	T	diastolic blood pressure (DBP, mean, inv-normal transformed)	Verma A	39024449	163038027	-0.1516	0.01116	NR	0.13	0.17	5e-42
TET2 (Kessler)	rs78378222-G	Chr17:7571752	Chr17:7668434	T	Height (maximum, inv-normal transformed)	Verma A	39024449	163081323	-0.2691	0.01236	NR	0.24	0.29	5e-105
TET2 (Kessler)	rs78378222-G	Chr17:7571752	Chr17:7668434	T	mean corpuscular hemoglobin (MCH, maximum, inv-norm transformed)	Verma A	39024449	163116554	0.1542	0.01242	NR	0.13	0.18	2e-35
TET2 (Kessler)	rs78378222-G	Chr17:7571752	Chr17:7668434	T	mean corpuscular hemoglobin (MCH, mean, inv-norm transformed)	Verma A	39024449	163120008	0.1751	0.01259	NR	0.15	0.2	6e-44
TET2 (Kessler)	rs78378222-G	Chr17:7571752	Chr17:7668434	T	mean corpuscular hemoglobin (MCH, minimum, inv-norm transformed)	Verma A	39024449	163122957	0.171	0.0126	NR	0.15	0.2	5e-42
TET2 (Kessler)	rs78378222-G	Chr17:7571752	Chr17:7668434	T	mean corpuscular volume (MCV, maximum, inv-norm transformed)	Verma A	39024449	163131445	0.134	0.01223	NR	0.11	0.16	6e-28
TET2 (Kessler)	rs78378222-G	Chr17:7571752	Chr17:7668434	T	mean corpuscular volume (MCV, mean, inv-norm transformed)	Verma A	39024449	163134956	0.159	0.01221	NR	0.14	0.18	9e-39
TET2 (Kessler)	rs78378222-G	Chr17:7571752	Chr17:7668434	T	mean corpuscular volume (MCV, minimum, inv-norm transformed)	Verma A	39024449	163138104	0.167	0.01236	NR	0.14	0.19	1e-41
TET2 (Kessler)	rs78378222-G	Chr17:7571752	Chr17:7668434	T	Skin cancer	Verma A	39024449	163163905	-0.2286	0.02455	NR	0.18	0.28	3e-25
TET2 (Kessler)	rs78378222-G	Chr17:7571752	Chr17:7668434	T	Melanomas of skin, dx or hx (PheCode 172.1)	Verma A	39024449	163164134	-0.1925	0.03085	NR	0.13	0.25	3e-11
TET2 (Kessler)	rs78378222-G	Chr17:7571752	Chr17:7668434	T	Other non-epithelial cancer of skin (PheCode 172.2)	Verma A	39024449	163164574	-0.2371	0.02636	NR	0.19	0.29	2e-23
TET2 (Kessler)	rs78378222-G	Chr17:7571752	Chr17:7668434	T	Basal cell carcinoma (PheCode 172.21)	Verma A	39024449	163164889	-0.4494	0.03291	NR	0.38	0.51	5e-44
TET2 (Kessler)	rs78378222-G	Chr17:7571752	Chr17:7668434	T	Neoplasm of uncertain behavior of skin (PheCode 173)	Verma A	39024449	163165212	-0.2	0.02765	NR	0.15	0.25	1e-14
TET2 (Kessler)	rs78378222-G	Chr17:7571752	Chr17:7668434	T	Benign neoplasm of colon (PheCode 208)	Verma A	39024449	163166976	-0.1729	0.02193	NR	0.13	0.22	2e-17
TET2 (Kessler)	rs78378222-G	Chr17:7571752	Chr17:7668434	T	Benign neoplasm of skin (PheCode 216)	Verma A	39024449	163167100	-0.2624	0.03195	NR	0.2	0.33	8e-17
TET2 (Kessler)	rs78378222-G	Chr17:7571752	Chr17:7668434	T	Actinic keratosis (PheCode 702.1)	Verma A	39024449	163201091	0.1999	0.02616	NR	0.15	0.25	2e-17
TET2 (Kessler)	rs78378222-G	Chr17:7571752	Chr17:7668434	T	Diseases of sebaceous glands (PheCode 706)	Verma A	39024449	163201429	-0.1831	0.02722	NR	0.13	0.24	4e-12
TET2 (Kessler)	rs78378222-G	Chr17:7571752	Chr17:7668434	T	Sebaceous cyst (PheCode 706.2)	Verma A	39024449	163201600	-0.2942	0.03326	NR	0.23	0.36	4e-19
TET2 (Kessler)	rs78378222-G	Chr17:7571752	Chr17:7668434	T	Elevated prostate specific antigen [PSA] (PheCode 796)	Verma A	39024449	163203921	-0.2569	0.0282	NR	0.2	0.31	2e-22
TET2 (Kessler)	rs78378222-G	Chr17:7571752	Chr17:7668434	T	Weight (maximum, inv-normal transformed)	Verma A	39024449	163263670	-0.2026	0.01286	NR	0.18	0.23	6e-56
TET2 (Kessler)	rs78378222-G	Chr17:7571752	Chr17:7668434	T	Weight (mean, inv-normal transformed)	Verma A	39024449	163269100	-0.2082	0.01276	NR	0.18	0.23	7e-60
TET2 (Kessler)	rs78378222-G	Chr17:7571752	Chr17:7668434	T	Weight (minimum, inv-normal transformed)	Verma A	39024449	163273417	-0.1881	0.01234	NR	0.16	0.21	2e-52
TET2 (Kessler)	rs78378222-G	Chr17:7571752	Chr17:7668434	T	What is your weight? (pounds, inv-normal transformed)	Verma A	39024449	163275746	-0.1703	0.01416	NR	0.14	0.2	3e-33
TET2 (Kessler)	rs78378222-G	Chr17:7571752	Chr17:7668434	T	Body mass index (BMI, maximum, inv-normal transformed)	Verma A	39024449	163308279	-0.1434	0.01896	NR	0.11	0.18	4e-14
TET2 (Kessler)	rs78378222-G	Chr17:7571752	Chr17:7668434	T	Body mass index (BMI, mean, inv-normal transformed)	Verma A	39024449	163309183	-0.1451	0.0186	NR	0.11	0.18	6e-15
TET2 (Kessler)	rs78378222-G	Chr17:7571752	Chr17:7668434	T	Body mass index (BMI, minimum, inv-normal transformed)	Verma A	39024449	163309929	-0.1254	0.01708	NR	0.092	0.159	2e-13
TET2 (Kessler)	rs78378222-G	Chr17:7571752	Chr17:7668434	T	diastolic blood pressure (DBP, maximum, inv-normal transformed)	Verma A	39024449	163318525	-0.1036	0.01384	NR	0.076	0.131	7e-14
TET2 (Kessler)	rs78378222-G	Chr17:7571752	Chr17:7668434	T	diastolic blood pressure (DBP, mean, inv-normal transformed)	Verma A	39024449	163319210	-0.1534	0.01421	NR	0.13	0.18	4e-27
TET2 (Kessler)	rs78378222-G	Chr17:7571752	Chr17:7668434	T	mean corpuscular hemoglobin (MCH, maximum, inv-norm transformed)	Verma A	39024449	163352233	0.1447	0.01765	NR	0.11	0.18	3e-16
TET2 (Kessler)	rs78378222-G	Chr17:7571752	Chr17:7668434	T	mean corpuscular hemoglobin (MCH, mean, inv-norm transformed)	Verma A	39024449	163353453	0.1612	0.01784	NR	0.13	0.2	2e-19
TET2 (Kessler)	rs78378222-G	Chr17:7571752	Chr17:7668434	T	mean corpuscular hemoglobin (MCH, minimum, inv-norm transformed)	Verma A	39024449	163354568	0.1589	0.01709	NR	0.13	0.19	2e-20
TET2 (Kessler)	rs78378222-G	Chr17:7571752	Chr17:7668434	T	mean corpuscular volume (MCV, maximum, inv-norm transformed)	Verma A	39024449	163355709	0.1251	0.01728	NR	0.091	0.159	5e-13
TET2 (Kessler)	rs78378222-G	Chr17:7571752	Chr17:7668434	T	mean corpuscular volume (MCV, mean, inv-norm transformed)	Verma A	39024449	163356903	0.1469	0.01726	NR	0.11	0.18	2e-17
TET2 (Kessler)	rs78378222-G	Chr17:7571752	Chr17:7668434	T	mean corpuscular volume (MCV, minimum, inv-norm transformed)	Verma A	39024449	163358035	0.1551	0.017	NR	0.12	0.19	8e-20
TET2 (Kessler)	rs78378222-G	Chr17:7571752	Chr17:7668434	T	Basal cell carcinoma (PheCode 172.21)	Verma A	39024449	163373608	-0.4592	0.02206	NR	0.42	0.5	7e-37
TET2 (Kessler)	rs78378222-G	Chr17:7571752	Chr17:7668434	T	Other non-epithelial cancer of skin (PheCode 172.2)	Verma A	39024449	163373963	-0.2416	0.02299	NR	0.2	0.29	1e-15
TET2 (Kessler)	rs78378222-G	Chr17:7571752	Chr17:7668434	T	Skin cancer	Verma A	39024449	163374176	-0.2308	0.0219	NR	0.19	0.27	4e-16
TET2 (Kessler)	rs78378222-G	Chr17:7571752	Chr17:7668434	T	Neoplasm of uncertain behavior of skin (PheCode 173)	Verma A	39024449	163374309	-0.2072	0.02383	NR	0.16	0.25	7e-12
TET2 (Kessler)	rs78378222-G	Chr17:7571752	Chr17:7668434	T	Benign neoplasm of colon (PheCode 208)	Verma A	39024449	163376432	-0.1829	0.01935	NR	0.14	0.22	2e-14
TET2 (Kessler)	rs78378222-G	Chr17:7571752	Chr17:7668434	T	Benign neoplasm of skin (PheCode 216)	Verma A	39024449	163376866	-0.2623	0.02462	NR	0.21	0.31	2e-15
TET2 (Kessler)	rs78378222-G	Chr17:7571752	Chr17:7668434	T	Benign neoplasm of brain and other parts of nervous system (PheCode 225)	Verma A	39024449	163377132	-0.6052	0.0457	NR	0.52	0.69	4e-11
TET2 (Kessler)	rs78378222-G	Chr17:7571752	Chr17:7668434	T	Sebaceous cyst (PheCode 706.2)	Verma A	39024449	163412018	-0.302	0.02467	NR	0.25	0.35	2e-18
TET2 (Kessler)	rs78378222-G	Chr17:7571752	Chr17:7668434	T	Diseases of sebaceous glands (PheCode 706)	Verma A	39024449	163412154	-0.1966	0.02223	NR	0.15	0.24	2e-12
TET2 (Kessler)	rs78378222-G	Chr17:7571752	Chr17:7668434	T	Elevated prostate specific antigen [PSA] (PheCode 796)	Verma A	39024449	163416812	-0.265	0.02279	NR	0.22	0.31	5e-18
TET2 (Kessler)	rs78378222-G	Chr17:7571752	Chr17:7668434	T	red blood cell count (RBC, maximum, inv-norm transformed)	Verma A	39024449	163429467	-0.1329	0.01574	NR	0.1	0.16	3e-17
TET2 (Kessler)	rs78378222-G	Chr17:7571752	Chr17:7668434	T	red blood cell count (RBC, mean, inv-norm transformed)	Verma A	39024449	163430379	-0.1079	0.01512	NR	0.078	0.138	1e-12
TET2 (Kessler)	rs78378222-G	Chr17:7571752	Chr17:7668434	T	Weight (maximum, inv-normal transformed)	Verma A	39024449	163444594	-0.2068	0.01931	NR	0.17	0.24	1e-26
TET2 (Kessler)	rs78378222-G	Chr17:7571752	Chr17:7668434	T	Weight (mean, inv-normal transformed)	Verma A	39024449	163445856	-0.2082	0.01908	NR	0.17	0.25	1e-27
TET2 (Kessler)	rs78378222-G	Chr17:7571752	Chr17:7668434	T	Weight (minimum, inv-normal transformed)	Verma A	39024449	163446932	-0.1873	0.01774	NR	0.15	0.22	5e-26
TET2 (Kessler)	rs78378222-G	Chr17:7571752	Chr17:7668434	T	What is your weight? (pounds, inv-normal transformed)	Verma A	39024449	163447558	-0.1714	0.01916	NR	0.13	0.21	4e-19
TET2 (Kessler)	rs78378222-G	Chr17:7571752	Chr17:7668434	G	Mean corpuscular hemoglobin	Astle WJ	27863252	22075219	-0.0965377	0.0166304	NR	0.064	0.129	6e-09
TET2 (Kessler)	rs78378222-G	Chr17:7571752	Chr17:7668434	G	Basal cell carcinoma	Liyanage UE	31174203	47741734	NR	NR	1.49254	1.37	1.67	6e-33
TET2 (Kessler)	rs78378222-G	Chr17:7571752	Chr17:7668434	G	Keratinocyte cancer (MTAG)	Liyanage UE	31174203	47741900	NR	NR	1.42857	1.33	1.54	4e-25
TET2 (Kessler)	rs78378222-G	Chr17:7571752	Chr17:7668434	G	Colon polyp	Sakaue S	34594039	93481084	0.3093	0.0479	NR	0.22	0.4	1e-10
TET2 (Kessler)	rs78378222-G	Chr17:7571752	Chr17:7668434	G	Skin cancer	Sakaue S	34594039	93485625	0.3949	0.0446	NR	0.31	0.48	8e-19
TET2 (Kessler)	rs78378222-G	Chr17:7571752	Chr17:7668434	G	Uterine fibroids	Sakaue S	34594039	93487417	0.8175	0.0487	NR	0.72	0.91	4e-63
TET2 (Kessler)	rs78378222-G	Chr17:7571752	Chr17:7668434	G	Weight	Sakaue S	34594039	93500647	0.0819	0.0094	NR	0.063	0.1	4e-18
TET2 (Kessler)	rs78378222-G	Chr17:7571752	Chr17:7668434	G	Mean corpuscular hemoglobin	Sakaue S	34594039	93524221	-0.0992	0.0108	NR	0.078	0.12	5e-20
TET2 (Kessler)	rs78378222-G	Chr17:7571752	Chr17:7668434	G	Mean corpuscular volume	Sakaue S	34594039	93526944	-0.0915	0.0108	NR	0.07	0.113	3e-17
TET2 (Kessler)	rs78378222-G	Chr17:7571752	Chr17:7668434	G	Pulse pressure	Sakaue S	34594039	93534860	-0.0921	0.0098	NR	0.073	0.111	4e-21
TET2 (Kessler)	rs78378222-G	Chr17:7571752	Chr17:7668434	G	Red blood cell count	Sakaue S	34594039	93536894	0.0862	0.0093	NR	0.068	0.104	3e-20
TET2 (Kessler)	rs78378222-G	Chr17:7571752	Chr17:7668434	G	Diastolic blood pressure	Keaton JM	38689001	131782755	0.6654	0.0704	NR	0.53	0.8	3e-21
TET2 (Kessler)	rs78378222-G	Chr17:7571752	Chr17:7668434	G	Pulse pressure	Keaton JM	38689001	131788549	-1.0582	0.0811	NR	0.9	1.22	6e-39
TET2 (Kessler)	rs78378222-G	Chr17:7571752	Chr17:7668434	G	Mean corpuscular volume	Chen MH	32888493	62435104	NR	NR	NR	NR	NR	5e-28
TET2 (Kessler)	rs78378222-G	Chr17:7571752	Chr17:7668434	G	Mean corpuscular hemoglobin	Chen MH	32888493	62490153	NR	NR	NR	NR	NR	2e-26
TET2 (Kessler)	rs78378222-G	Chr17:7571752	Chr17:7668434	G	Mean corpuscular hemoglobin	Chen MH	32888493	62653891	-0.09893	0.008891	NR	0.082	0.116	1e-28
TET2 (Kessler)	rs78378222-G	Chr17:7571752	Chr17:7668434	G	Mean corpuscular volume	Chen MH	32888493	62656943	-0.097152	0.008498	NR	0.08	0.114	3e-30
TET2 (Kessler)	rs78378222-G	Chr17:7571752	Chr17:7668434	NR	White blood cell count	Kichaev G	30595370	36467229	NR	NR	NR	NR	NR	4e-08
TET2 (Kessler)	rs78378222-G	Chr17:7571752	Chr17:7668434	NR	Mean corpuscular hemoglobin	Kichaev G	30595370	36481138	NR	NR	NR	NR	NR	5e-29
TET2 (Kessler)	rs78378222-G	Chr17:7571752	Chr17:7668434	NR	Red blood cell count	Kichaev G	30595370	36509560	NR	NR	NR	NR	NR	4e-26
TET2 (Kessler)	rs78378222-G	Chr17:7571752	Chr17:7668434	G	Whole body fat free mass (UKB data field 23101)	Harris BHL	38538606	131618840	0.0723926	0.00611792	NR	0.06	0.084	3e-32
TET2 (Kessler)	rs78378222-G	Chr17:7571752	Chr17:7668434	G	Prostate-specific antigen levels	Kachuri L	37264206	118913032	0.112	0.018	NR	0.077	0.147	3e-10
TET2 (Kessler)	rs78378222-G	Chr17:7571752	Chr17:7668434	G	Cutaneous malignant melanoma	Landi MT	32341527	61783216	NR	NR	1.32135	NR	NR	3e-10
TET2 (Kessler)	rs78378222-G	Chr17:7571752	Chr17:7668434	T	Nevus count or cutaneous melanoma	Landi MT	32341527	61783772	NR	NR	NR	NR	NR	3e-12
TET2 (Kessler)	rs78378222-G	Chr17:7571752	Chr17:7668434	G	Basal cell carcinoma	Adolphe C	33549134	64745409	0.450949	0.0420685	NR	0.37	0.53	8e-27
TET2 (Kessler)	rs78378222-G	Chr17:7571752	Chr17:7668434	T	Mean corpuscular volume	Thompson A	34104963	93062704	0.38	NR	NR	0.28	0.48	1e-13
TET2 (Kessler)	rs78378222-G	Chr17:7571752	Chr17:7668434	G	Pulse pressure	Giri A	30578418	40931744	1.3305	0.1354	NR	1.07	1.6	8e-23
TET2 (Kessler)	rs78378222-G	Chr17:7571752	Chr17:7668434	G	Diastolic blood pressure	Giri A	30578418	40932142	-1.0386	0.1314	NR	0.78	1.3	3e-15
TET2 (Kessler)	rs78378222-G	Chr17:7571752	Chr17:7668434	NR	Height	Shi S	39134668	134163931	0.0908871	0.00795715	NR	0.075	0.106	3e-30
TET2 (Kessler)	rs78378222-G	Chr17:7571752	Chr17:7668434	NR	Diastolic blood pressure	Shi S	39134668	134170380	0.0712631	0.00950545	NR	0.053	0.09	7e-14
TET2 (Kessler)	rs78378222-G	Chr17:7571752	Chr17:7668434	G	Diastolic blood pressure (MTAG)	Koskeridis F	39537608	162654810	0.0503169	0.00727649	NR	0.036	0.065	5e-12
TET2 (Kessler)	rs78378222-G	Chr17:7571752	Chr17:7668434	T	Uterine leiomyoma or ER positive breast cancer (pleiotropy)	Wu X	35803233	100328552	NR	NR	NR	NR	NR	2e-34
TET2 (Kessler)	rs78378222-G	Chr17:7571752	Chr17:7668434	T	Uterine leiomyoma or ER negative breast cancer (pleiotropy)	Wu X	35803233	100328635	NR	NR	NR	NR	NR	4e-36
TET2 (Kessler)	rs78378222-G	Chr17:7571752	Chr17:7668434	T	Uterine leiomyomata	Sliz E	36726022	103946453	NR	NR	0.51	0.47	0.54	9e-86
TET2 (Kessler)	rs78378222-G	Chr17:7571752	Chr17:7668434	G	Body mass index	Huang J	36581621	104118046	0.0566	0.008	NR	0.041	0.072	1e-12
TET2 (Kessler)	rs78378222-G	Chr17:7571752	Chr17:7668434	NR	Multi-trait sex score	Vosberg DE	37277458	106264196	NR	NR	NR	NR	NR	5e-12
TET2 (Kessler)	rs78378222-G	Chr17:7571752	Chr17:7668434	NR	Multi-trait sex score	Vosberg DE	37277458	106272060	NR	NR	NR	NR	NR	7e-11
TET2 (Kessler)	rs78378222-G	Chr17:7571752	Chr17:7668434	G	Prostate cancer	Wang A	37945903	118862513	NR	NR	1.25	1.19	1.31	8e-21
TET2 (Kessler)	rs78378222-G	Chr17:7571752	Chr17:7668434	G	Prostate cancer	Wang A	37945903	118865063	NR	NR	1.25	1.19	1.31	8e-20
TET2 (Kessler)	rs78378222-G	Chr17:7571752	Chr17:7668434	G	Placental weight (fetal genotype, adjusted for sex)	Beaumont RN	37798380	119332492	0.1233	0.0215	NR	0.081	0.165	1e-08
TET2 (Kessler)	rs78378222-G	Chr17:7571752	Chr17:7668434	G	Basal cell carcinoma	Choquet H	38182794	131086319	NR	NR	1.6192	NR	NR	1e-32
TET2 (Kessler)	rs78378222-G	Chr17:7571752	Chr17:7668434	NR	Mosaic loss of chromosome X	Liu A	38867047	134105374	NR	NR	NR	NR	NR	7e-12
TET2 (Kessler)	rs78378222-G	Chr17:7571752	Chr17:7668434	NR	Mosaic loss of chromosome X	Liu A	38867047	134105655	0.155	0.0237	NR	0.11	0.2	7e-11
TET2 (Kessler)	rs78378222-G	Chr17:7571752	Chr17:7668434	NR	Invasive breast cancer	Zhang H	32424353	139988535	NR	NR	NR	NR	NR	2e-09
TET2 (Kessler)	rs78378222-G	Chr17:7571752	Chr17:7668434	T	Breast cancer (triple negative or BRCA1-positive)	Zhang H	32424353	139988645	NR	NR	1.44928	1.3	1.61	1e-08
TET2 (Kessler)	rs78378222-G	Chr17:7571752	Chr17:7668434	G	Basal cell carcinoma	Chahal HS	27539887	15802574	NR	NR	1.41	NR	NR	2e-10
TET2 (Kessler)	rs78378222-G	Chr17:7571752	Chr17:7668434	T	Pulse pressure	Yang ML	38459180	164675059	0.1	0.011	NR	0.078	0.122	1e-20
TET2 (Kessler)	rs78378222-G	Chr17:7571752	Chr17:7668434	G	Glioma	Melin BS	28346443	19702076	NR	NR	2.53	2.19	2.91	9e-38
TET2 (Kessler)	rs78378222-G	Chr17:7571752	Chr17:7668434	G	Glioblastoma	Melin BS	28346443	19702183	NR	NR	2.63	2.22	3.11	5e-29
TET2 (Kessler)	rs78378222-G	Chr17:7571752	Chr17:7668434	G	Non-glioblastoma glioma	Melin BS	28346443	19702493	NR	NR	2.73	2.27	3.28	5e-27
TET2 (Kessler)	rs78378222-G	Chr17:7571752	Chr17:7668434	T	Pulse pressure	Warren HR	28135244	21442666	0.904	0.14	NR	0.63	1.18	2e-10
TET2 (Kessler)	rs78378222-G	Chr17:7571752	Chr17:7668434	T	Non-melanoma skin cancer	Visconti A	29739929	30786175	NR	NR	1.44563	1.25	1.67	7e-07
TET2 (Kessler)	rs78378222-G	Chr17:7571752	Chr17:7668434	G	Non-glioblastoma glioma	Ostrom QT	29743610	31078816	NR	NR	2.79	2.04	3.8	1e-10
TET2 (Kessler)	rs78378222-G	Chr17:7571752	Chr17:7668434	G	Non-glioblastoma glioma	Ostrom QT	29743610	31078821	NR	NR	2.7	1.89	3.85	4e-08
TET2 (Kessler)	rs78378222-G	Chr17:7571752	Chr17:7668434	G	Glioblastoma	Ostrom QT	29743610	31078910	NR	NR	2.65	2.07	3.4	1e-14
TET2 (Kessler)	rs78378222-G	Chr17:7571752	Chr17:7668434	G	Glioblastoma	Ostrom QT	29743610	31078915	NR	NR	2.67	1.93	3.68	2e-09
TET2 (Kessler)	rs78378222-G	Chr17:7571752	Chr17:7668434	G	Glioma	Ostrom QT	29743610	31078996	NR	NR	2.41	1.97	2.96	3e-17
TET2 (Kessler)	rs78378222-G	Chr17:7571752	Chr17:7668434	G	Glioma	Ostrom QT	29743610	31079001	NR	NR	2.43	1.9	3.12	2e-12
TET2 (Kessler)	rs78378222-G	Chr17:7571752	Chr17:7668434	G	Glioblastoma (age-stratified)	Ostrom QT	30152087	35294909	NR	NR	3.26	2.37	4.48	4e-13
TET2 (Kessler)	rs78378222-G	Chr17:7571752	Chr17:7668434	G	Glioblastoma (age-stratified)	Ostrom QT	30152087	35294939	NR	NR	3.8	2.74	5.25	9e-16
TET2 (Kessler)	rs78378222-G	Chr17:7571752	Chr17:7668434	G	Glioblastoma (age-stratified)	Ostrom QT	30152087	35294974	NR	NR	2.54	1.83	3.53	3e-08
TET2 (Kessler)	rs78378222-G	Chr17:7571752	Chr17:7668434	G	Uterine fibroids	Rafnar T	30194396	35080961	NR	NR	1.74	1.6	1.89	4e-37
TET2 (Kessler)	rs78378222-G	Chr17:7571752	Chr17:7668434	T	Diastolic blood pressure	Hoffmann TJ	27841878	36599408	-0.638	NR	NR	NR	NR	1e-08
TET2 (Kessler)	rs78378222-G	Chr17:7571752	Chr17:7668434	T	Pulse pressure	Hoffmann TJ	27841878	36604022	0.875	NR	NR	NR	NR	4e-13
TET2 (Kessler)	rs78378222-G	Chr17:7571752	Chr17:7668434	NR	Fat-free mass	H√ºbel C	30593698	36609953	0.81578	0.10385	NR	0.61	1.02	4e-15
TET2 (Kessler)	rs78378222-G	Chr17:7571752	Chr17:7668434	NR	Fat-free mass	H√ºbel C	30593698	36610638	0.665	0.11702	NR	0.44	0.89	1e-08
TET2 (Kessler)	rs78378222-G	Chr17:7571752	Chr17:7668434	NR	Fat-free mass	H√ºbel C	30593698	36611143	0.91528	0.1604	NR	0.6	1.23	1e-08
TET2 (Kessler)	rs78378222-G	Chr17:7571752	Chr17:7668434	G	Uterine fibroids	Edwards TL	31249589	47421024	NR	NR	1.85185	1.67	2.04	3e-33
TET2 (Kessler)	rs78378222-G	Chr17:7571752	Chr17:7668434	G	Birth weight	Warrington NM	31043758	47471555	0.07863	0.011693	NR	0.056	0.102	2e-11
TET2 (Kessler)	rs78378222-G	Chr17:7571752	Chr17:7668434	T	Uterine fibroids	Gallagher CS	31649266	51191049	NR	NR	1.54	1.43	1.66	7e-31
TET2 (Kessler)	rs78378222-G	Chr17:7571752	Chr17:7668434	G	Uterine fibroids and heavy menstrual bleeding	Gallagher CS	31649266	51201753	NR	NR	1.69	1.39	2.08	2e-07
TET2 (Kessler)	rs78378222-G	Chr17:7571752	Chr17:7668434	G	Mosaic loss of chromosome Y (Y chromosome dosage)	Wright DJ	28346444	54151226	-0.013	NR	NR	NR	NR	3e-28
TET2 (Kessler)	rs78378222-G	Chr17:7571752	Chr17:7668434	T	Cancer	Wright DJ	28346444	54151314	-0.0267	0.006	NR	0.015	0.038	8e-06
TET2 (Kessler)	rs78378222-G	Chr17:7571752	Chr17:7668434	G	Appendicular lean mass	Hernandez Cordero AI	31761296	55315587	0.301783	0.0313635	NR	0.24	0.36	2e-21
TET2 (Kessler)	rs78378222-G	Chr17:7571752	Chr17:7668434	NR	Migraine without aura and/or pulse pressure	Guo Y	32632093	62267997	NR	NR	NR	NR	NR	7e-36
TET2 (Kessler)	rs78378222-G	Chr17:7571752	Chr17:7668434	NR	Migraine without aura and/or diastolic blood pressure	Guo Y	32632093	62268040	NR	NR	NR	NR	NR	2e-18
TET2 (Kessler)	rs78378222-G	Chr17:7571752	Chr17:7668434	G	Prostate cancer	Conti DV	33398198	64607646	NR	NR	1.262	1.18	1.35	3e-11
TET2 (Kessler)	rs78378222-G	Chr17:7571752	Chr17:7668434	G	Aerodigestive squamous cell cancer (pleiotropy)	Lesseur C	33667223	80432419	NR	0.08	0.7	0.54	0.86	5e-06
TET2 (Kessler)	rs78378222-G	Chr17:7571752	Chr17:7668434	NR	Haemorrhoidal disease	Zheng T	33888516	80637717	NR	NR	1.12	1.08	1.16	5e-10
TET2 (Kessler)	rs78378222-G	Chr17:7571752	Chr17:7668434	T	Appendicular lean mass	Pei YF	33097823	95127381	-0.138	0.0087	NR	0.12	0.16	5e-56
TET2 (Kessler)	rs78378222-G	Chr17:7571752	Chr17:7668434	T	Cutaneous melanoma (MTAG)	Liyanage U	34813871	97179514	-0.1918	0.0296	NR	0.13	0.25	9e-11
